# Supplementary material for: Full-length transcript sequencing accelerates the transcriptome research of Gymnocypris namensis, an iconic fish of the Tibetan Plateau
Source: Sci Rep. 2020 Jun 15;10:9668. doi: 10.1038/s41598-020-66582-w (PMC7296019; doi:10.1038/s41598-020-66582-w)
Supplement: Supplementary file 2 — Table S3. [file 41598_2020_66582_MOESM2_ESM.xlsx]

## Sheet: Sheet1
Pathway Hierarchy1	Pathway Hierarchy2	KEGG Pathway	Pathway ID	Gene Number
Organismal Systems	Sensory system	Inflammatory mediator regulation of TRP channels	ko04750	654
Organismal Systems	Sensory system	Phototransduction - fly	ko04745	307
Organismal Systems	Sensory system	Olfactory transduction	ko04740	300
Organismal Systems	Sensory system	Phototransduction	ko04744	128
Organismal Systems	Sensory system	Taste transduction	ko04742	83
Organismal Systems	Nervous system	Neurotrophin signaling pathway	ko04722	1053
Organismal Systems	Nervous system	Dopaminergic synapse	ko04728	821
Organismal Systems	Nervous system	Retrograde endocannabinoid signaling	ko04723	641
Organismal Systems	Nervous system	Cholinergic synapse	ko04725	552
Organismal Systems	Nervous system	Long-term potentiation	ko04720	493
Organismal Systems	Nervous system	Glutamatergic synapse	ko04724	491
Organismal Systems	Nervous system	Serotonergic synapse	ko04726	445
Organismal Systems	Nervous system	GABAergic synapse	ko04727	423
Organismal Systems	Nervous system	Synaptic vesicle cycle	ko04721	377
Organismal Systems	Nervous system	Long-term depression	ko04730	359
Organismal Systems	Immune system	Leukocyte transendothelial migration	ko04670	1594
Organismal Systems	Immune system	Antigen processing and presentation	ko04612	1463
Organismal Systems	Immune system	Platelet activation	ko04611	1372
Organismal Systems	Immune system	Complement and coagulation cascades	ko04610	1288
Organismal Systems	Immune system	Chemokine signaling pathway	ko04062	1271
Organismal Systems	Immune system	Natural killer cell mediated cytotoxicity	ko04650	1251
Organismal Systems	Immune system	NOD-like receptor signaling pathway	ko04621	1144
Organismal Systems	Immune system	Fc gamma R-mediated phagocytosis	ko04666	1090
Organismal Systems	Immune system	Hematopoietic cell lineage	ko04640	1052
Organismal Systems	Immune system	Th17 cell differentiation	ko04659	1038
Organismal Systems	Immune system	T cell receptor signaling pathway	ko04660	884
Organismal Systems	Immune system	Intestinal immune network for IgA production	ko04672	838
Organismal Systems	Immune system	B cell receptor signaling pathway	ko04662	809
Organismal Systems	Immune system	Th1 and Th2 cell differentiation	ko04658	774
Organismal Systems	Immune system	Fc epsilon RI signaling pathway	ko04664	747
Organismal Systems	Immune system	IL-17 signaling pathway	ko04657	626
Organismal Systems	Immune system	Toll-like receptor signaling pathway	ko04620	575
Organismal Systems	Immune system	RIG-I-like receptor signaling pathway	ko04622	374
Organismal Systems	Immune system	Toll and Imd signaling pathway	ko04624	366
Organismal Systems	Immune system	Cytosolic DNA-sensing pathway	ko04623	229
Organismal Systems	Excretory system	Proximal tubule bicarbonate reclamation	ko04964	333
Organismal Systems	Excretory system	Endocrine and other factor-regulated calcium reabsorption	ko04961	322
Organismal Systems	Excretory system	Aldosterone-regulated sodium reabsorption	ko04960	321
Organismal Systems	Excretory system	Vasopressin-regulated water reabsorption	ko04962	308
Organismal Systems	Excretory system	Collecting duct acid secretion	ko04966	213
Organismal Systems	Environmental adaptation	Circadian entrainment	ko04713	521
Organismal Systems	Environmental adaptation	Circadian rhythm	ko04710	274
Organismal Systems	Environmental adaptation	Plant-pathogen interaction	ko04626	156
Organismal Systems	Environmental adaptation	Circadian rhythm - fly	ko04711	78
Organismal Systems	Environmental adaptation	Circadian rhythm - plant	ko04712	41
Organismal Systems	Endocrine system	Oxytocin signaling pathway	ko04921	1146
Organismal Systems	Endocrine system	Insulin signaling pathway	ko04910	1075
Organismal Systems	Endocrine system	Thyroid hormone signaling pathway	ko04919	1017
Organismal Systems	Endocrine system	Estrogen signaling pathway	ko04915	830
Organismal Systems	Endocrine system	Glucagon signaling pathway	ko04922	807
Organismal Systems	Endocrine system	GnRH signaling pathway	ko04912	621
Organismal Systems	Endocrine system	PPAR signaling pathway	ko03320	589
Organismal Systems	Endocrine system	Adipocytokine signaling pathway	ko04920	543
Organismal Systems	Endocrine system	Prolactin signaling pathway	ko04917	538
Organismal Systems	Endocrine system	Melanogenesis	ko04916	501
Organismal Systems	Endocrine system	Progesterone-mediated oocyte maturation	ko04914	461
Organismal Systems	Endocrine system	Thyroid hormone synthesis	ko04918	444
Organismal Systems	Endocrine system	Renin secretion	ko04924	418
Organismal Systems	Endocrine system	Insulin secretion	ko04911	415
Organismal Systems	Endocrine system	Aldosterone synthesis and secretion	ko04925	402
Organismal Systems	Endocrine system	Regulation of lipolysis in adipocyte	ko04923	319
Organismal Systems	Endocrine system	Ovarian Steroidogenesis	ko04913	168
Organismal Systems	Endocrine system	Renin-angiotensin system	ko04614	147
Organismal Systems	Digestive system	Protein digestion and absorption	ko04974	793
Organismal Systems	Digestive system	Pancreatic secretion	ko04972	723
Organismal Systems	Digestive system	Gastric acid secretion	ko04971	544
Organismal Systems	Digestive system	Mineral absorption	ko04978	511
Organismal Systems	Digestive system	Salivary secretion	ko04970	504
Organismal Systems	Digestive system	Bile secretion	ko04976	492
Organismal Systems	Digestive system	Carbohydrate digestion and absorption	ko04973	375
Organismal Systems	Digestive system	Fat digestion and absorption	ko04975	289
Organismal Systems	Digestive system	Vitamin digestion and absorption	ko04977	181
Organismal Systems	Development	Osteoclast differentiation	ko04380	1128
Organismal Systems	Development	Axon guidance	ko04360	1047
Organismal Systems	Development	Dorso-ventral axis formation	ko04320	116
Organismal Systems	Circulatory system	Adrenergic signaling in cardiomyocytes	ko04261	1232
Organismal Systems	Circulatory system	Vascular smooth muscle contraction	ko04270	1059
Organismal Systems	Circulatory system	Cardiac muscle contraction	ko04260	1043
Organismal Systems	Aging	Longevity regulating pathway - worm	ko04212	673
Organismal Systems	Aging	Longevity regulating pathway - mammal	ko04211	615
Organismal Systems	Aging	Longevity regulating pathway - multiple species	ko04213	414
Metabolism	Xenobiotics biodegradation and metabolism	Metabolism of xenobiotics by cytochrome P450	ko00980	261
Metabolism	Xenobiotics biodegradation and metabolism	Drug metabolism - cytochrome P450	ko00982	220
Metabolism	Xenobiotics biodegradation and metabolism	Drug metabolism - other enzymes	ko00983	219
Metabolism	Xenobiotics biodegradation and metabolism	Chloroalkane and chloroalkene degradation	ko00625	77
Metabolism	Xenobiotics biodegradation and metabolism	Aminobenzoate degradation	ko00627	64
Metabolism	Xenobiotics biodegradation and metabolism	Caprolactam degradation	ko00930	40
Metabolism	Xenobiotics biodegradation and metabolism	Benzoate degradation	ko00362	27
Metabolism	Xenobiotics biodegradation and metabolism	Naphthalene degradation	ko00626	22
Metabolism	Xenobiotics biodegradation and metabolism	Styrene degradation	ko00643	15
Metabolism	Xenobiotics biodegradation and metabolism	Bisphenol degradation	ko00363	11
Metabolism	Xenobiotics biodegradation and metabolism	Nitrotoluene degradation	ko00633	8
Metabolism	Xenobiotics biodegradation and metabolism	Chlorocyclohexane and chlorobenzene degradation	ko00361	2
Metabolism	Xenobiotics biodegradation and metabolism	Fluorobenzoate degradation	ko00364	2
Metabolism	Xenobiotics biodegradation and metabolism	Toluene degradation	ko00623	2
Metabolism	Overview	Carbon metabolism	ko01200	3235
Metabolism	Overview	Biosynthesis of amino acids	ko01230	2854
Metabolism	Overview	Fatty acid metabolism	ko01212	367
Metabolism	Overview	2-Oxocarboxylic acid metabolism	ko01210	192
Metabolism	Overview	Degradation of aromatic compounds	ko01220	33
Metabolism	Nucleotide metabolism	Purine metabolism	ko00230	1022
Metabolism	Nucleotide metabolism	Pyrimidine metabolism	ko00240	606
Metabolism	Metabolism of terpenoids and polyketides	Terpenoid backbone biosynthesis	ko00900	135
Metabolism	Metabolism of terpenoids and polyketides	Insect hormone biosynthesis	ko00981	36
Metabolism	Metabolism of terpenoids and polyketides	Limonene and pinene degradation	ko00903	33
Metabolism	Metabolism of terpenoids and polyketides	Geraniol degradation	ko00281	26
Metabolism	Metabolism of terpenoids and polyketides	Biosynthesis of ansamycins	ko01051	13
Metabolism	Metabolism of terpenoids and polyketides	Biosynthesis of vancomycin group antibiotics	ko01055	7
Metabolism	Metabolism of terpenoids and polyketides	Polyketide sugar unit biosynthesis	ko00523	7
Metabolism	Metabolism of terpenoids and polyketides	Sesquiterpenoid and triterpenoid biosynthesis	ko00909	4
Metabolism	Metabolism of terpenoids and polyketides	Zeatin biosynthesis	ko00908	2
Metabolism	Metabolism of other amino acids	Glutathione metabolism	ko00480	427
Metabolism	Metabolism of other amino acids	beta-Alanine metabolism	ko00410	172
Metabolism	Metabolism of other amino acids	Selenocompound metabolism	ko00450	78
Metabolism	Metabolism of other amino acids	Phosphonate and phosphinate metabolism	ko00440	52
Metabolism	Metabolism of other amino acids	D-Glutamine and D-glutamate metabolism	ko00471	47
Metabolism	Metabolism of other amino acids	Taurine and hypotaurine metabolism	ko00430	41
Metabolism	Metabolism of other amino acids	Cyanoamino acid metabolism	ko00460	39
Metabolism	Metabolism of other amino acids	D-Arginine and D-ornithine metabolism	ko00472	10
Metabolism	Metabolism of cofactors and vitamins	Nicotinate and nicotinamide metabolism	ko00760	332
Metabolism	Metabolism of cofactors and vitamins	Porphyrin and chlorophyll metabolism	ko00860	294
Metabolism	Metabolism of cofactors and vitamins	Retinol metabolism	ko00830	208
Metabolism	Metabolism of cofactors and vitamins	Folate biosynthesis	ko00790	117
Metabolism	Metabolism of cofactors and vitamins	One carbon pool by folate	ko00670	111
Metabolism	Metabolism of cofactors and vitamins	Pantothenate and CoA biosynthesis	ko00770	95
Metabolism	Metabolism of cofactors and vitamins	Thiamine metabolism	ko00730	94
Metabolism	Metabolism of cofactors and vitamins	Riboflavin metabolism	ko00740	74
Metabolism	Metabolism of cofactors and vitamins	Ubiquinone and other terpenoid-quinone biosynthesis	ko00130	50
Metabolism	Metabolism of cofactors and vitamins	Vitamin B6 metabolism	ko00750	29
Metabolism	Metabolism of cofactors and vitamins	Biotin metabolism	ko00780	17
Metabolism	Metabolism of cofactors and vitamins	Lipoic acid metabolism	ko00785	7
Metabolism	Lipid metabolism	Glycerophospholipid metabolism	ko00564	531
Metabolism	Lipid metabolism	Fatty acid degradation	ko00071	347
Metabolism	Lipid metabolism	Arachidonic acid metabolism	ko00590	327
Metabolism	Lipid metabolism	Glycerolipid metabolism	ko00561	298
Metabolism	Lipid metabolism	Sphingolipid metabolism	ko00600	283
Metabolism	Lipid metabolism	Ether lipid metabolism	ko00565	245
Metabolism	Lipid metabolism	Fatty acid elongation	ko00062	190
Metabolism	Lipid metabolism	Steroid hormone biosynthesis	ko00140	165
Metabolism	Lipid metabolism	Biosynthesis of unsaturated fatty acids	ko01040	142
Metabolism	Lipid metabolism	Primary bile acid biosynthesis	ko00120	103
Metabolism	Lipid metabolism	Linoleic acid metabolism	ko00591	100
Metabolism	Lipid metabolism	alpha-Linolenic acid metabolism	ko00592	97
Metabolism	Lipid metabolism	Fatty acid biosynthesis	ko00061	95
Metabolism	Lipid metabolism	Steroid biosynthesis	ko00100	93
Metabolism	Lipid metabolism	Synthesis and degradation of ketone bodies	ko00072	70
Metabolism	Lipid metabolism	Cutin, suberine and wax biosynthesis	ko00073	12
Metabolism	Glycan biosynthesis and metabolism	N-Glycan biosynthesis	ko00510	220
Metabolism	Glycan biosynthesis and metabolism	Various types of N-glycan biosynthesis	ko00513	198
Metabolism	Glycan biosynthesis and metabolism	Mucin type O-glycan biosynthesis	ko00512	128
Metabolism	Glycan biosynthesis and metabolism	Other glycan degradation	ko00511	119
Metabolism	Glycan biosynthesis and metabolism	Glycosphingolipid biosynthesis - lacto and neolacto series	ko00601	118
Metabolism	Glycan biosynthesis and metabolism	Glycosaminoglycan degradation	ko00531	115
Metabolism	Glycan biosynthesis and metabolism	Glycosylphosphatidylinositol(GPI)-anchor biosynthesis	ko00563	111
Metabolism	Glycan biosynthesis and metabolism	Glycosphingolipid biosynthesis - ganglio series	ko00604	102
Metabolism	Glycan biosynthesis and metabolism	Other types of O-glycan biosynthesis	ko00514	92
Metabolism	Glycan biosynthesis and metabolism	Glycosaminoglycan biosynthesis - keratan sulfate	ko00533	76
Metabolism	Glycan biosynthesis and metabolism	Glycosphingolipid biosynthesis - globo and isoglobo series	ko00603	74
Metabolism	Glycan biosynthesis and metabolism	Mannose type O-glycan biosyntheis	ko00515	56
Metabolism	Glycan biosynthesis and metabolism	Glycosaminoglycan biosynthesis - heparan sulfate / heparin	ko00534	51
Metabolism	Glycan biosynthesis and metabolism	Glycosaminoglycan biosynthesis - chondroitin sulfate / dermatan sulfate	ko00532	42
Metabolism	Energy metabolism	Carbon fixation in photosynthetic organisms	ko00710	2155
Metabolism	Energy metabolism	Oxidative phosphorylation	ko00190	1160
Metabolism	Energy metabolism	Methane metabolism	ko00680	590
Metabolism	Energy metabolism	Sulfur metabolism	ko00920	148
Metabolism	Energy metabolism	Nitrogen metabolism	ko00910	123
Metabolism	Energy metabolism	Carbon fixation pathways in prokaryotes	ko00720	99
Metabolism	Energy metabolism	Photosynthesis - antenna proteins	ko00196	1
Metabolism	Carbohydrate metabolism	Glycolysis / Gluconeogenesis	ko00010	2761
Metabolism	Carbohydrate metabolism	Amino sugar and nucleotide sugar metabolism	ko00520	533
Metabolism	Carbohydrate metabolism	Pyruvate metabolism	ko00620	426
Metabolism	Carbohydrate metabolism	Fructose and mannose metabolism	ko00051	403
Metabolism	Carbohydrate metabolism	Inositol phosphate metabolism	ko00562	386
Metabolism	Carbohydrate metabolism	Pentose phosphate pathway	ko00030	376
Metabolism	Carbohydrate metabolism	Citrate cycle (TCA cycle)	ko00020	335
Metabolism	Carbohydrate metabolism	Glyoxylate and dicarboxylate metabolism	ko00630	303
Metabolism	Carbohydrate metabolism	Galactose metabolism	ko00052	273
Metabolism	Carbohydrate metabolism	Starch and sucrose metabolism	ko00500	262
Metabolism	Carbohydrate metabolism	Propanoate metabolism	ko00640	261
Metabolism	Carbohydrate metabolism	Pentose and glucuronate interconversions	ko00040	171
Metabolism	Carbohydrate metabolism	Butanoate metabolism	ko00650	142
Metabolism	Carbohydrate metabolism	Ascorbate and aldarate metabolism	ko00053	114
Metabolism	Carbohydrate metabolism	C5-Branched dibasic acid metabolism	ko00660	7
Metabolism	Biosynthesis of other secondary metabolites	Streptomycin biosynthesis	ko00521	75
Metabolism	Biosynthesis of other secondary metabolites	Isoquinoline alkaloid biosynthesis	ko00950	57
Metabolism	Biosynthesis of other secondary metabolites	Tropane, piperidine and pyridine alkaloid biosynthesis	ko00960	40
Metabolism	Biosynthesis of other secondary metabolites	Neomycin, kanamycin and gentamicin biosynthesis	ko00524	27
Metabolism	Biosynthesis of other secondary metabolites	Phenylpropanoid biosynthesis	ko00940	16
Metabolism	Biosynthesis of other secondary metabolites	Aflatoxin biosynthesis	ko00254	11
Metabolism	Biosynthesis of other secondary metabolites	Betalain biosynthesis	ko00965	11
Metabolism	Biosynthesis of other secondary metabolites	Caffeine metabolism	ko00232	11
Metabolism	Biosynthesis of other secondary metabolites	Penicillin and cephalosporin biosynthesis	ko00311	10
Metabolism	Biosynthesis of other secondary metabolites	Flavone and flavonol biosynthesis	ko00944	8
Metabolism	Biosynthesis of other secondary metabolites	Monobactam biosynthesis	ko00261	8
Metabolism	Biosynthesis of other secondary metabolites	Acarbose and validamycin biosynthesis	ko00525	7
Metabolism	Amino acid metabolism	Arginine and proline metabolism	ko00330	864
Metabolism	Amino acid metabolism	Valine, leucine and isoleucine degradation	ko00280	385
Metabolism	Amino acid metabolism	Cysteine and methionine metabolism	ko00270	378
Metabolism	Amino acid metabolism	Glycine, serine and threonine metabolism	ko00260	335
Metabolism	Amino acid metabolism	Lysine degradation	ko00310	320
Metabolism	Amino acid metabolism	Alanine, aspartate and glutamate metabolism	ko00250	313
Metabolism	Amino acid metabolism	Tryptophan metabolism	ko00380	283
Metabolism	Amino acid metabolism	Arginine biosynthesis	ko00220	245
Metabolism	Amino acid metabolism	Tyrosine metabolism	ko00350	128
Metabolism	Amino acid metabolism	Histidine metabolism	ko00340	120
Metabolism	Amino acid metabolism	Phenylalanine metabolism	ko00360	80
Metabolism	Amino acid metabolism	Phenylalanine, tyrosine and tryptophan biosynthesis	ko00400	48
Metabolism	Amino acid metabolism	Valine, leucine and isoleucine biosynthesis	ko00290	21
Metabolism	Amino acid metabolism	Lysine biosynthesis	ko00300	19
Genetic Information Processing	Translation	RNA transport	ko03013	1243
Genetic Information Processing	Translation	Ribosome	ko03010	820
Genetic Information Processing	Translation	mRNA surveillance pathway	ko03015	606
Genetic Information Processing	Translation	Ribosome biogenesis in eukaryotes	ko03008	363
Genetic Information Processing	Translation	Aminoacyl-tRNA biosynthesis	ko00970	216
Genetic Information Processing	Transcription	Spliceosome	ko03040	1152
Genetic Information Processing	Transcription	Basal transcription factors	ko03022	156
Genetic Information Processing	Transcription	RNA polymerase	ko03020	104
Genetic Information Processing	Replication and repair	Nucleotide excision repair	ko03420	178
Genetic Information Processing	Replication and repair	Base excision repair	ko03410	154
Genetic Information Processing	Replication and repair	DNA replication	ko03030	131
Genetic Information Processing	Replication and repair	Fanconi anemia pathway	ko03460	108
Genetic Information Processing	Replication and repair	Homologous recombination	ko03440	84
Genetic Information Processing	Replication and repair	Mismatch repair	ko03430	63
Genetic Information Processing	Replication and repair	Non-homologous end-joining	ko03450	63
Genetic Information Processing	Folding, sorting and degradation	Protein processing in endoplasmic reticulum	ko04141	1440
Genetic Information Processing	Folding, sorting and degradation	Ubiquitin mediated proteolysis	ko04120	986
Genetic Information Processing	Folding, sorting and degradation	RNA degradation	ko03018	737
Genetic Information Processing	Folding, sorting and degradation	Proteasome	ko03050	395
Genetic Information Processing	Folding, sorting and degradation	SNARE interactions in vesicular transport	ko04130	220
Genetic Information Processing	Folding, sorting and degradation	Protein export	ko03060	131
Genetic Information Processing	Folding, sorting and degradation	Sulfur relay system	ko04122	55
Environmental Information Processing	Signaling molecules and interaction	Cell adhesion molecules (CAMs)	ko04514	1577
Environmental Information Processing	Signaling molecules and interaction	Cytokine-cytokine receptor interaction	ko04060	1249
Environmental Information Processing	Signaling molecules and interaction	ECM-receptor interaction	ko04512	636
Environmental Information Processing	Signaling molecules and interaction	Neuroactive ligand-receptor interaction	ko04080	596
Environmental Information Processing	Signal transduction	HIF-1 signaling pathway	ko04066	3201
Environmental Information Processing	Signal transduction	PI3K-Akt signaling pathway	ko04151	2554
Environmental Information Processing	Signal transduction	MAPK signaling pathway	ko04010	1749
Environmental Information Processing	Signal transduction	Rap1 signaling pathway	ko04015	1498
Environmental Information Processing	Signal transduction	Ras signaling pathway	ko04014	1381
Environmental Information Processing	Signal transduction	cAMP signaling pathway	ko04024	1294
Environmental Information Processing	Signal transduction	cGMP - PKG signaling pathway	ko04022	1263
Environmental Information Processing	Signal transduction	Calcium signaling pathway	ko04020	1161
Environmental Information Processing	Signal transduction	FoxO signaling pathway	ko04068	1073
Environmental Information Processing	Signal transduction	Phospholipase D signaling pathway	ko04072	1014
Environmental Information Processing	Signal transduction	Jak-STAT signaling pathway	ko04630	1002
Environmental Information Processing	Signal transduction	Hippo signaling pathway	ko04390	979
Environmental Information Processing	Signal transduction	TNF signaling pathway	ko04668	976
Environmental Information Processing	Signal transduction	mTOR signaling pathway	ko04150	956
Environmental Information Processing	Signal transduction	Sphingolipid signaling pathway	ko04071	945
Environmental Information Processing	Signal transduction	Apelin signaling pathway	ko04371	939
Environmental Information Processing	Signal transduction	NF-kappa B signaling pathway	ko04064	932
Environmental Information Processing	Signal transduction	AMPK signaling pathway	ko04152	894
Environmental Information Processing	Signal transduction	Wnt signaling pathway	ko04310	744
Environmental Information Processing	Signal transduction	MAPK signaling pathway - fly	ko04013	652
Environmental Information Processing	Signal transduction	ErbB signaling pathway	ko04012	639
Environmental Information Processing	Signal transduction	Phosphatidylinositol signaling system	ko04070	560
Environmental Information Processing	Signal transduction	Hippo signaling pathway -fly	ko04391	524
Environmental Information Processing	Signal transduction	VEGF signaling pathway	ko04370	499
Environmental Information Processing	Signal transduction	TGF-beta signaling pathway	ko04350	492
Environmental Information Processing	Signal transduction	MAPK signaling pathway - yeast	ko04011	400
Environmental Information Processing	Signal transduction	Two-component system	ko02020	293
Environmental Information Processing	Signal transduction	Hedgehog signaling pathway	ko04340	268
Environmental Information Processing	Signal transduction	Notch signaling pathway	ko04330	230
Environmental Information Processing	Signal transduction	Hedgehog signaling pathway - fly	ko04341	198
Environmental Information Processing	Signal transduction	MAPK signaling pathway - plant	ko04016	125
Environmental Information Processing	Signal transduction	Hippo signaling pathway - multiple species	ko04392	119
Environmental Information Processing	Membrane transport	ABC transporters	ko02010	188
Environmental Information Processing	Membrane transport	Bacterial secretion system	ko03070	13
Cellular Processes	Transport and catabolism	Endocytosis	ko04144	2739
Cellular Processes	Transport and catabolism	Phagosome	ko04145	2226
Cellular Processes	Transport and catabolism	Autophagy - animal	ko04140	1172
Cellular Processes	Transport and catabolism	Lysosome	ko04142	1098
Cellular Processes	Transport and catabolism	Mitophagy - animal	ko04137	665
Cellular Processes	Transport and catabolism	Autophagy - yeast	ko04138	571
Cellular Processes	Transport and catabolism	Peroxisome	ko04146	515
Cellular Processes	Transport and catabolism	Mitophagy - yeast	ko04139	266
Cellular Processes	Transport and catabolism	Autophagy - other eukaryotes	ko04136	254
Cellular Processes	Cellular community - prokaryotes	Quorum sensing	ko02024	72
Cellular Processes	Cellular community - prokaryotes	Biofilm formation - Escherichia coli	ko02026	41
Cellular Processes	Cellular community - eukaryotes	Focal adhesion	ko04510	2032
Cellular Processes	Cellular community - eukaryotes	Tight junction	ko04530	1482
Cellular Processes	Cellular community - eukaryotes	Adherens junction	ko04520	829
Cellular Processes	Cellular community - eukaryotes	Signaling pathways regulating pluripotency of stem cells	ko04550	668
Cellular Processes	Cellular community - eukaryotes	Gap junction	ko04540	530
Cellular Processes	Cell motility	Regulation of actin cytoskeleton	ko04810	2011
Cellular Processes	Cell growth and death	Necroptosis	ko04217	1526
Cellular Processes	Cell growth and death	Apoptosis	ko04210	1461
Cellular Processes	Cell growth and death	Cell cycle	ko04110	701
Cellular Processes	Cell growth and death	Oocyte meiosis	ko04114	674
Cellular Processes	Cell growth and death	Ferroptosis	ko04216	651
Cellular Processes	Cell growth and death	p53 signaling pathway	ko04115	607
Cellular Processes	Cell growth and death	Apoptosis - fly	ko04214	467
Cellular Processes	Cell growth and death	Cell cycle - yeast	ko04111	335
Cellular Processes	Cell growth and death	Apoptosis - multiple species	ko04215	314
Cellular Processes	Cell growth and death	Meiosis - yeast	ko04113	288
Cellular Processes	Cell growth and death	Cell cycle - Caulobacter	ko04112	36
