# Supplementary material for: Full-length transcript sequencing accelerates the transcriptome research of Gymnocypris namensis, an iconic fish of the Tibetan Plateau
Source: Sci Rep. 2020 Jun 15;10:9668. doi: 10.1038/s41598-020-66582-w (PMC7296019; doi:10.1038/s41598-020-66582-w)
Supplement: Supplementary file 3 — Table S7. [file 41598_2020_66582_MOESM3_ESM.xlsx]

## Sheet: 42 genes of natural selection
Transcript	Description
i1_LQ_sample47d422|c594297/f1p9/1150	NEDD4 family-interacting protein 1 isoform X2 [Sinocyclocheilus rhinocerous]
i2_LQ_sample47d422|c61673/f1p0/2104	protein YIPF6 [Sinocyclocheilus grahami]
i1_HQ_sample47d422|c11281/f9p1/1341	RNA-binding protein 48-like [Sinocyclocheilus anshuiensis]
i3_LQ_sample47d422|c6501/f1p0/3603	KAT8 regulatory NSL complex subunit 2-like [Sinocyclocheilus rhinocerous]
i1_LQ_sample47d422|c51979/f2p0/1450	sorting nexin-5-like [Sinocyclocheilus anshuiensis]
i2_LQ_sample47d422|c84071/f1p0/2012	diamine acetyltransferase 2 [Cyprinus carpio]
i1_LQ_sample47d422|c2296458/f1p11/1401	microsomal glutathione S-transferase 3-like [Sinocyclocheilus rhinocerous]
i0_HQ_sample47d422|c1707/f8p0/847	myosin light chain 1 cardiac muscle-like isoform X1 [Sinocyclocheilus grahami]
i1_LQ_sample47d422|c226492/f1p1/1540	histidine decarboxylase-like isoform X1 [Sinocyclocheilus grahami]
i1_LQ_sample47d422|c148077/f1p1/1899	max dimerization protein 3 [Cyprinus carpio]
i2_LQ_sample47d422|c3600/f1p1/2194	B-cell lymphoma/leukemia 10-like isoform X1 [Sinocyclocheilus anshuiensis]
i1_HQ_sample47d422|c50854/f6p1/1735	hemopexin isoform X1 [Sinocyclocheilus anshuiensis]
i1_LQ_sample47d422|c220643/f1p0/1074	dentin sialophosphoprotein-like [Sinocyclocheilus grahami]
i2_LQ_sample47d422|c23100/f1p0/2239	cholesteryl ester transfer protein isoform X1 [Sinocyclocheilus rhinocerous]
i1_LQ_sample47d422|c190375/f1p0/1040	hypothetical protein cypCar_00026526 [Cyprinus carpio]
i2_LQ_sample47d422|c11782/f1p3/2585	hypothetical protein cypCar_00013358 partial [Cyprinus carpio]
i1_LQ_sample47d422|c2292756/f1p0/1835	glutamyl-tRNA(Gln) amidotransferase subunit A mitochondrial [Sinocyclocheilus grahami]
i2_LQ_sample47d422|c44902/f1p0/2319	solute carrier family 13 member 3 [Sinocyclocheilus anshuiensis]
i1_LQ_sample47d422|c230152/f1p0/1152	peptidyl-prolyl cis-trans isomerase-like 6 [Sinocyclocheilus rhinocerous]
i1_LQ_sample47d422|c1186039/f1p0/1503	protein phosphatase 1 regulatory subunit 42-like [Sinocyclocheilus rhinocerous]
i1_HQ_sample47d422|c4331/f6p0/1619	hypothetical protein cypCar_00034135 [Cyprinus carpio]
i1_LQ_sample47d422|c230228/f1p3/1923	putative serine protease K12H4.7 [Sinocyclocheilus rhinocerous]
i2_LQ_sample47d422|c73378/f1p0/2357	vitamin D 25-hydroxylase isoform X2 [Cyprinus carpio]
i1_LQ_sample47d422|c382954/f1p0/1711	cerebral cavernous malformations 2 protein-like isoform X1 [Sinocyclocheilus anshuiensis]
i1_LQ_sample47d422|c222525/f1p0/1266	asparagine synthetase domain-containing protein 1-like [Sinocyclocheilus rhinocerous]
i2_LQ_sample47d422|c70013/f1p0/2607	SET and MYND domain-containing protein 4-like [Sinocyclocheilus anshuiensis]
i1_HQ_sample47d422|c30098/f3p3/1594	phosphorylated adapter RNA export protein [Sinocyclocheilus grahami]
i1_LQ_sample47d422|c600327/f1p0/1127	brain-specific homeobox protein homolog [Sinocyclocheilus grahami]
i1_LQ_sample47d422|c69944/f1p1/1629	PCI domain-containing protein 2 [Sinocyclocheilus grahami]
i1_LQ_sample47d422|c2722568/f1p0/1043	histone-lysine N-methyltransferase SETMAR [Sinocyclocheilus anshuiensis]
i1_LQ_sample47d422|c1065386/f1p0/1600	CDGSH iron-sulfur domain-containing protein 1-like [Sinocyclocheilus grahami]
i1_LQ_sample47d422|c605501/f1p1/1611	glutathione synthetase [Sinocyclocheilus rhinocerous]
i1_LQ_sample47d422|c216703/f1p0/1063	cytochrome c oxidase assembly factor 1 homolog [Sinocyclocheilus anshuiensis ]
i1_LQ_sample47d422|c68198/f1p0/1851	tektin-4-like [Cyprinus carpio]
i1_LQ_sample47d422|c285313/f1p0/1165	glycine N-acyltransferase-like protein 3 [Cyprinus carpio]
i1_LQ_sample47d422|c378318/f1p3/1379	LOW QUALITY PROTEIN: ornithine decarboxylase antizyme 2-like [Cyprinus carpio]
i1_LQ_sample47d422|c2734877/f1p3/1024	AP-2 complex subunit sigma [Danio rerio]
i1_HQ_sample47d422|c7657/f11p0/1398	RNA-binding protein 34 [Sinocyclocheilus rhinocerous]
i2_LQ_sample47d422|c26034/f1p0/2295	trinucleotide repeat-containing gene 6B protein-like isoform X1 [Sinocyclocheilus grahami]
i1_HQ_sample47d422|c36385/f8p0/1184	39S ribosomal protein L39 mitochondrial [Sinocyclocheilus anshuiensis]
i1_LQ_sample47d422|c1259035/f1p0/1260	12-dihydroxy-3-keto-5-methylthiopentene dioxygenase [Sinocyclocheilus anshuiensis]
i1_HQ_sample47d422|c11595/f4p0/1764	spindle and kinetochore-associated protein 3-like isoform X1 [Sinocyclocheilus rhinocerous]

## Sheet: Sequence of 42 genes
>i1_LQ_sample47d422|c594297/f1p9/1150
ATCTGATCTGACGAGGGCTGTGGCTTTGCCAATAAGTTGCATTAATTAGATATATCATTTTATTTAGACAGATTGCTGTGTGAATTGTGTCTATACTGGGATCCTCGTTATCTTTTTAAGCTCGCTGAGGATGGCTGAGCAAAGTGGGAGATATCAGCAGCTGCCCAATGAAGAGGAGCCGGAGCAGGGAGCTCAGAGTGATGCCAGTGATCATCCGCCCCCTTACAGTAGTATTGCAGCTGACAGTGCAGCATATTTTGATTACAAAGATGATGCAGCGTTTCCCAAGCCCCCATCTTACAACGTAGCCACATCTCTACCATCGTACGATGAGGCAGAGCGAACCAAAGCAGAGGCTACTATCCCAATGGTGTCAGGCCGAGATGATGACTTTGTGGC…
>i2_LQ_sample47d422|c61673/f1p0/2104
TATCCGTGTGAAGATGTCGGAAGTAGAGGAGTCTAGCAAGCCTTTGTTTGCGGGTTTGTCTGACGTCTCCATCTCAGAGGACATTCCAGTGGAGGGAGATATATCTGTGCCGGTGGGCTCACAGAATGCTGACAATGATTTCTCCACCCTGGATGAGCCTGTCAAAGACACTATTCTGAGGGATCTGAGAGCCGTTGGACAGAAGTTTGTCCATGTGATGTACCCCAAGAAAAGTTCTGCGCTGCTCAGAGACTGGGACTTATGGGGCCCTCTCCTCCTCTGTGTCACTCTGGCCTTAATGCTGCAGGGTGGGTCTGCTGACAGTGAGGAGGATGGCAGGCCACAGTTTGCAGAAATCTTTGTCATCATCTGGTTCGGTTCTGTTATCATCACTTTCAA…
>i1_HQ_sample47d422|c11281/f9p1/1341
ACACACAAATGGACTGGAGTTCAGACGTGTGCTCTTCCGATCTTCTGTGTGGGGCACACACAAAGCGTATAAACACCACGAGCAACAAAATGTTGCCCAAACACGCCCGAAACACAGAGAGGGAAGGCGACTCAAAGCTGTTAAGGTATATACCATCAACTTGGAGTCTCGGTTCCTGTTAGTTCAAGGAGTGCACGCTATTGGAGTGATGACAGAGCTGGTGCAGCTCTTTGCTCTCTACGGAGTGATCGAGGAGTACAGGGCGCTTGATGAATACCCAGCAGAGCAGTTCACTGAAGTCTACTTATTTCAGTTCCAGAAACTGACAAGTGCAAGGGTAGCTAAACGGCACACTGATGAAAAGAGCTTCTTTGGGGGTCAGTTGCACGTCTGCTATGC…
>i3_LQ_sample47d422|c6501/f1p0/3603
TTTTTTTTTTTTTTTTTTTTTTTTTTAATTAATACTTTAATACAAAAGCGTAAAGTGCTTGTAAATTCATGTTTTGTTTTGTGCAATAGATTGATCTTTTCCATAGAGCAGCCATGACTTGTACATTCTTCTCAATTTCCTCAGATTTGGTTTGGGAAGATCCTGTGGCTCTTCTAAGTGGTGAATATCAGCCAAAGGGACGATCGAAGGTCTTCCGTGAGCACACTGGAACGGTAGCTGACAAGAGGAGAGCGAGCTCACCAGACTACAGCACTCCTCTTTACTCAAAAGGTCATTGAACTTAATAGCTCCATGACAAGCTTGTGAGGCGAGCACATTATGAACTGTCAGAGGCAGCGTTCCTCTCACTCTTCCTGTTGAGCGGAGAAGCTCAATGTG…
>i1_LQ_sample47d422|c51979/f2p0/1450
AGTTCAAATTGCGCTTATTTGAAACAGGATGCAACAACCTCATGGTCGCTAATCCACTCCGAAACTTTTTTGTTTATTTTAATTTATCTGTCAGTTTTCCAAAGCATGCCCAAATAGCCGCAATAATTACTACAGTAACAGGATAAGAACATCACGTATGGCGATTACAATGCAAGTATTGAAGCTGCTGATACAACGCAAGTGTGTGAGATCAAAAGGCTTCCCCTCTGGTCAGTTCTCGCGTGTGAACAACTTTTCAACCAGCTGTCAATGGCGAGCACGCAAAAAGGTGAGTCAGTACAGCACAGTGGACACAGAGCGGTACTCATCTCTGGTTCGAGAGGTGCTGTCGTCAAAAACCAGCTCTCAGACCCCTAATAGCATCGAGGATGAGGACTG…
>i2_LQ_sample47d422|c84071/f1p0/2012
GAGTGCAAGATTGTTCACTGACCAACGTTTGTGGAGGAAATCGGGAAACGCTGTTTACATAAGCAAAATGAGGTTTAATATTTGTGAAGCCAAACCTGAAGACTGTCGAGACATAGCGCGCATGATTATGGAATTGGCCGTTTATGAAAAGATGCCGGACCAAGTGAAGATTTCTCATAAAGAGTTGGAGAGGGATGGATTTGGCCCCAATCCTTTTTACCAGTGTCTTGTAGCTGATGTACCTGAAGAGCACAAGTCTAAAGATGGACATACCAAGGTTGGCTATGCTCTCTTCTTCTATACGTATAGCACTTGGAAAGGGAGGACTGTGCATATGGAAGATCTGTATGTGATGCCAGAGTACAGAGGTAAAGGCATTGGAAAGGCTTTAATGGCAAC…
>i1_LQ_sample47d422|c2296458/f1p11/1401
ACGCCGAAGGAAAACGCCTTATGTATATAACGTTACTTTTGAACTTGCTATATTTTCAGAGTATGTTTTCTGTTTATATTTTTACCTCTGTATCTGTGTTTTGCTTCAATTAAAAACAATCTGATCGAATAAGTGTAACTCCAGACTATATTAAATATGTATCATTTTATGAGCACGTAATGAACCTCTTGAAAAAGACAAATGATTAATGCCGCGATTATAAAAACCATCACATAAATTAAAAAAAAACAAGGGATACATTGTACATTTTGAAATATTCAAAAGTTTATTGATAATTCACTTTACAGAACACGCTGCATGAATAGTTAACTAATCAAGTAACGCAGCACACCTGCACGAACATCCCTGCTCTCCTCATCTACAGCCCGTGGCACTGTC…
>i0_HQ_sample47d422|c1707/f8p0/847
ACCCAGAGCGTGTCTCATCCCCCTTCTCTACGTCTCCAAGTCCCTCTGTGTTGCATCGTAACCATCAACATGGCCCCCAAGAAGAAGGAAGAGCCCAAACCAGTAGCTGCACCCAAGCCCCCAGAGCCTGAGCCCCCCAAGGAGCCAGAGTTTAACCCAGCTGAAGTCCAGGTCGAGTTCACTGCTGAGCAGATTGAGGATTTCAAGGATGCGTTCCAACTGTTTGACAGGACGCCAACCAACGAGATGAAAATCACCTACGCTCAGTGTGGTGATCTGATCCGGGCTTTGGGTCAGAACCCCACCAACGCTGAAGTTATGTACGTCTTAGGCAAACCCAAAGCTGAAGACATGAGTGTGAAGATGCTGGATTTTGAACAGTTCCTGCCCTTGCATCAA…
>i1_LQ_sample47d422|c226492/f1p1/1540
CTGTTCACAGTGTGATGAATCTGAAGAGGTCAGCGTTCGTTTGAACTGCAGGGTGAAGAATAAGATGAAGCTCCAGGAGACGTTCACCGTCGACCCGCTTTACCTGAGACACGAGAACTCCGACGCCACCGACTTCATGCACTGGCAGATCTCTCTGAGCCGGCGTTTCCGCTCTCTGAAGCTGTGGTTCGTGATGCGCTCCTTCGGTCTGAAGAACCTGCAGGCTCACATTCGACACAGCGTGGAGATGGCGAAGCTGTTCGAGTCTTTGGTCAGAAACGACACACATTTCCAGATCCCAGCACAGCGGCACCTCGGCCTGGTCGTCTTCTGCTTACGAGCTGGAAACGGAGCCACGCAGGAGTTACTGCGCAAACTGACTAAATCAGGACAGATGTT…
>i1_LQ_sample47d422|c148077/f1p1/1899
GACGTGGCGCGAGCTGGATCAGTAACTCTCCTCTACACTTCAACAGATCAGCGTCGCTCTTGGCGATTTCAAAATAACACTGTTTGTCAGAAATGGAGGTAAACACATGCAACATTCAAGTGCTTCTGCAGGCAGCTGAATATCTGGAGCGGAGGGAAAGAGAGGCCGAGCACGGTTATGCCTCAGTGCCTCCATTCTACAGTAAAGGAGTTACAGATAAGAGAAGAAAGCAGAAATCACCGAGTCCTTCGCCTGGGAACAGCAGGTCTGTTCACAATGAGTTGGAGAAACACAGGAGAGCTCAGTTAAAACATTGTTTGGAGCAGCTGAAGCAGCAGGTTCCTCTGTCCTCAGATTCAGCTAGAAACACAACCCTCAGTCTGCTCAGACAAGCACAGC…
>i2_LQ_sample47d422|c3600/f1p1/2194
AAACTGTACATAAACAGAAAGATGGAGGACGCGTGTTGACTGAACGAGCCGTGCTCAATGGCGGGGCTCGAGCTGCTGTCGGATCAGGGATACCGACTCGATGGACGGAAAGCGCCCGAGCTGCGCAAGCTGCAGGCCCGCATGAGTGTGTTCGCGCAGGCGGACGGATCCGCGTATCTGGAGCAGGGCAACACTAAAGCGCTGGCCGTGGTGTATGGACCGCATGAGACGCGAGGGTCTCGCAGTAAATCTCTGCACGATCGTGCGGTCATTAACTGTCAGTACAGCATGGCCACGTTCAGCACGGCGGAGAGGAAGAGACGTCCACACGGAGACCGCAAGTCCAGCGAGATGAGCCTTCATCTCAAACAGACCTTTGAAGCTGCGGTGCTCACCGAG…
>i1_HQ_sample47d422|c50854/f6p1/1735
AGTCTCTGGTGGAGGGTATAAATTGGGGACGTCAGGTTGTGCTGTACCTTCTCCAGCTAAGCTCTGTCTCACAAGAGGACCCTGCTGACCATGAAGCTCGTTCAAACACTGACTCTGTGTCTGGTTCTCTCTTTGAGCCTTGCTGCTGCTTCCAATCATAAGGAGTGTCATGCTCAAAAAGGTGGGTCTTGTAAATTGTTAAAGCATGAATTGCACCATGGTGCTAAGCTTGACCGCTGTGAAGGAATGGAGTTTGACGCAGTTGCTGTGAACGAGGAGGGAATTCCTTATTTCTTCAAGGGTGACCAACTGTTCAAGGGTTTCCATGGCAAGGCTGAGCTGTCTAATGGAACTTTCCCTGAGCTGGATGACCATCATCACTTGGGACATGTGGACGCT…
>i1_LQ_sample47d422|c220643/f1p0/1074
CAACGGCCACCTCCTATTCTACGAAAAGCTGCGGATGTTATGTTCAACGCAGAACCTACACAGACTACGCCAGCAGAATCCAATGAAAGCACAGACAGTGCAGATGATAGTGAGGAGACTGACACCAGTGAGAGTGACTCTGGAGAATCGTCGACCACCGTTTTCCCATCCACAGTGGAACCCTCAATTGACCCCATCATCAACACAGGCCGGGGAGACAGCATGGGCTACCCTAGCGACTACAAAAAAAAACGTTGTCTACGTGAATGCAAACGAAAAAATTCCTTCCCCATACAAGTCCTACAGCAGTGACAAGTTGAGCGGCTTGACATTCGTGAGCAAGAAGTCCTCTGCCTACGATGACCAGAGCATCAATAATGTGGAGAAAGAGTTTAAACT…
>i2_LQ_sample47d422|c23100/f1p0/2239
AGATGCTTGCTCTTTTGAAAGAGAAGCCTGAATATCTGTAAAAGACAGGGGCTCATCTGTGTTTTGTTAAGATGGAGAGGAGTGCAGCGCTGCTCCTGGTTCTTGCTCTGGTCAAAAGTAGTTGTTGTTGTCTGGATCCTGCCGCTGCCTACAGGTTTACTGGAGCAGTTTGCAGGCTTACCTATCCCGCCGCTGTAGTTCTGAATGAGAAAACTACTGAAGTCATACAGGCCGCTTTTCAGCATGCTAAATATCCCAGCGTAGAGGGACAACGATCAATAGGCTTTGGGACGGTGGAATATGGATTCCACAATTTAGAGATCCATAACCTTTCCATTGGAAACAGTGAGTTTGAGCTGAAGGAGAATGAAGGAATAGGGATCTCCATTTCAAATGTTT…
>i1_LQ_sample47d422|c190375/f1p0/1040
AGCCCTGCAGTGGCGATGATGAGCTGGTTAATGTTCACTCGATGGCCGAGCGCGTTCACTAAACTAACCCGCTGTTATATGTCTGCTGACGGTGGCGCGGGGAAGAACATGGCTGCAGACTGGCTGTCCTCCGCCGAGCGAGAGCAGTTTCTCCTGGAGCTGAGGGCCACTGGATGGATGGAGGTCGAGGACCGCGACGCTCTTCACAAGGAGCTGCACTTCAAATCCTTCAACCAGGCGTTCGGCTTCATCGTTGTGGGGGAAAAACGATTTCAGATTCGGGTCGGGTTCGGCTCTGAATTTAACTGTGCCGTTCAGGTCGGGTTGGGTCGGGTCAGACGATCTCGAGTACGGGCAGGGTTCGGGCTTCAATTTAAAGCCCGTGCAGACCTCTACAGG…
>i2_LQ_sample47d422|c11782/f1p3/2585
GTTTTTCAGTCATATGAAAGCTGATCCTGTAGCGCGGGACTGTATGATCAAGAGCTTCTTTACGTGATTATTATATTACATCATTTACCGATTAAATCGCCTACGACGTTCACTACATAACTTGCTGTCACAGACACGATAGTGTTGTTTGTTTGGACATCTACCGTGTGTGTTCGCTCGAGCACTCACTCAGTCACGCGCCTGCTCTTGTGGTTAAAGCACGCGTGCACTCAGCTGCGGGTCAGATCTCAGTCATATGAGACACATGCAGAAGAGCACTCACACATCATGGAGGAGATCAACAATAACTCTGAGTCCACACAACAACAGAAGAACCCTACCAAGGCAGGCAAGAAGGTCAAACGAGCAAAGAAAGTGTCAGGCAAGAAGAAGAAGAAG…
>i1_LQ_sample47d422|c2292756/f1p0/1835
AGTGAGGTCAACGGTCGGGACGTGTCATGTCAGCCTCCAGTACGGCGTTTCGTCCGGCGACAGCGATGCTTGGCATGTCCATTAGAGAGGTGTCCCAGGCACTGAGGGATGGGAGGGTGTCTGCCACGGAGCTCTGCAGAAAATGCATCAACCAAATACAAAGGACACGTTACCTGAATGCATTTATCACCATTACAGAGGAGACAGCTATGGAGCAAGCACAGAGAGCAGACAACAGGGTCCGCACAGGTAAACCTCTTGGTCCACTGGACGGCATTCCTTTCTCAGTGAAAGACAACTTCTGCACGGAAAACATTGAGACCACCTGTGCTTCAAGCATGCTTAAAGGTTATGTTCCTCCATTCAATGCTACAGTTGTGCAGAAGCTGTTGGATCAAG…
>i2_LQ_sample47d422|c44902/f1p0/2319
AGTGCAAAGACAACGGGAAGGAAATAGGTTTTATGCCGCTATGGATCCTGCAAAGTTTTCCAGAAAGCTCTGGAGCGCGCGCAAACAGCTCATCCTGATTCTCGCGCCGTTACTGCTGCTCCCGCTGCTCTTCGTTGTGCCACCGAAGGAGGGCAAATGTTTGTTTGTGGTGCTGCTGATGGCGGTGTACTGGTGTACCGAAGCGCTCCCGCTGGCGGTGACTGCCATGCTTCCCGTGTGCCTCTTCCCCACCATGGGAATCCTGCCTTCTAAGAAGGTCTGTCCGCAGTACTTCCTTGAGACTAACTTCCTGTTCCTGAGTGGTTTAGTGATGGCATCTGCTATAGAGGAGTGGGGTCTCCATCGCCGAATAGCCCTCAAGGTGCTGAAGATCGTCGG…
>i1_LQ_sample47d422|c230152/f1p0/1152
GACAACGAGAAGCACACAACATGGCATCCACTGTACATTTAGAGATCGTCGGACTTTTAAATAAACATAATTTTCAAATAGCCAAAAGCATTGCCGAGGGACTGAAAAATAAATTCCCGGAGTCATTTGATGATCCAACAATTCGCCCGTTGCTGGAATGTGACTGGCATGACTATTTATCTAATAAAAAGAGGGAGCTGAAAGGGGAGGTTTGGCAGTACAGCGGCTGTATAATGTCCTTCGCAAACGGTCAGTTGCTCGGTGATGAGAGGAAACTGTCCAGCTGGGCAGAGAAAGAGTGGACGTTTTCTTTCCATCGACCACAGGCGCTTTATAAAGCGCTGGCTGATGAGTATTACACCAGCAACCTGCGAAGCAAAGGGCATATTTTTGTTTATA…
>i1_LQ_sample47d422|c1186039/f1p0/1503
AGCTCTCACTTCCTAAACAAAGCCGAGACAAGAGAAAGACTTTACAGCAGCAAAACACTTTGCGTTCATAGCAGACGCCAGTAACGTATTACATTTGTGGATTGAGTCTGCTGCTCTGAGATCAAGTGTAAAACCGACCTGCTGACATGCTGTGCTGCAGAAGAGAAATCTATCCCGTTATATTTTTGCACACTGAGTCATTATGGTCCGTCTAACAGTGCATCTGATCTCAAAATCAAGCAATTATTTAAAAACCTGCAGAAGCGCATCTCTCCATCAGTATCTGAAGAAACTGACCCATCTCAACTTCTCAAACAAAAGTATAGAAGACATTGATGATCTATCAATGTGCAGAAACCTCACCGTCCTGTATCTATATGACAATCAAATATCACAAAT…
>i1_HQ_sample47d422|c4331/f6p0/1619
CCCTCAGATGTGTGCTTCCGGCCCGGGTCGGAGCCGCCTCCTCCGCGCCGCTATAAAAGCCGATGGAGATCCGGGACGCGGTCTAAAGCGGATCGGAGCGCGTCGCGATGTTCAGAGACGCGCTGCTGAGGACGGCGCGACGCGGGCTGTGTACTAAGGCCGAGCCCAGCTTTGGGCTGCTGTTTGACATCGACGGCGTCCTCGTGCGAGGAAAGACTCCCATCCCAGCAGCCAAGAGAGCTTTCCAGAAGCTGCTGGACGCTCAGGGACGGTTCCTGCTGCCGCTGGTCTTCGTCACGAACGCTGGCAACTGTTTACGGCAGAAGAAGGCAGACCAGCTGTCGCACTTACTGGGTGTTCCTATATCGCAAGACCAAGTCATGATGTCCCACAGCCCTC…
>i1_LQ_sample47d422|c230228/f1p3/1923
TTTTTTTTTTTTTTTTTTTTTTTTTTTTTTGTTTTTTTTTTTTTTTTTTAAGGTTTTCAACATTATAACATTTATTTTAATGAGAAATCTCTGCTGCAAAATATACACAAGTGAATTGCATCGAGAAAAAAATACATTCATTTGTACTTTCATAAACATATTACATACAAAACTGATTCAGAATTCAAGATTGTTATTAAAAAAACTGTCAAAAAGAATTTCTAAAGCAATATTTCCTTCTTTGCATTGCAATAGTGCAATTAAACACCGTGATGGGCAATTACACACATCGGTGCGCCTGATTGGCTGCTGCTCCTGTCAATCACTCGGCCAGCCAGTTCTGGAGCAGGATGAAGATGTGGTCCCGTGCTAAACTCAGCTGAGGAAGGTCTTCCGCTC…
>i2_LQ_sample47d422|c73378/f1p0/2357
AGAGAACGGAGCGCAAGAAACTTTTCAGAAAGCACAGATTATCCTAAAGTTTGCATCTAAAATGGTATCGATTAAACGGTTGACATCTCTGTTCTCTGTTACTTGCGAGCAGACGCTCATATATCTGGGCAGTTTGTTCGTTACATTCTTCATTTTGCTGGTAGTTCGCCAGCTTGTAAAGCAGCGGAGACCCCGAGGGTTTCCCCCTGGACCGACACCTTTACCCATAATAGGGAATATTCTGTCCCTAGCCACAGAGCCTCACGTCTACATGAAGAGGCAGAGTGACATCCACGGACAGATTTTCAGTCTAGACCTGGGAGGAATCTCGACTGTTATTCTAAATGGTTATGATGCCATTAAAGAGTGCCTATATCACCAAAGCGAGGTTTTTGCAGA…
>i1_LQ_sample47d422|c382954/f1p0/1711
ACACACAGTTAGCCATCGGGCTGGTCAATATGGACTATGAGCCCAAGCGAGCCAAGAAGGGCTTTGTAAAGCGCTTGGTGTTCTCTAAATCTAGCCGGCGACAGGCAGACAAAAACAGTGTGTACCGTAGACCCCTTCACAATTTCCCCCTCTACCCACCTGACTACCTCATCCACCCAGAGAGACTCATCTACGACTATGTGGAGAAGGAAGTCAAGTTCCTGGGACACTTGACATGGGTGTCATGTTCCCTGAACCCATCGAGCAGAGACGAACTGCTGCAGCTTCTGGACACAGCCAGGAAACTGAGGGTTTTGCCTCTGAAGACCAGTGTGGAGCAGGACTGCATTCTCAGCCTGTCTGCTCGCTGTCTGCTGCTTACCTGGAGGGACAATGAAA…
>i1_LQ_sample47d422|c222525/f1p0/1266
ATGCGTGGGTCTGACTGAAAAACATACCTTTGCCCGGAAAACGATCTTGGCGAAACCCTTCGAAAGTGTACAACTTTACGGGTTTAGCAACTTATTTGACTGTGACTATGACTATTTAAAACCACATGCTGATAAGATCTGTTGTCACATTAATTTTCAGCTGACAATGAAGGCTGTTATTTTAGCTGCAGGTTATGGAACAAGACTGCAAAGGGATATCGAGAATGACACTACTGGGAATTTCAAACATCTGGGTGGCATTGCAAAGCCGCTGCTTCCTGTCGGTCCATGTGCGCTTATCTCACACTGGGTTCAGGCACTGACCAAAACACGATGTGTGGACACAGTTTATGTGGTTACCAATGATCTTTACCATGAAGCATTCCAGCAGTGGGCTCA…
>i2_LQ_sample47d422|c70013/f1p0/2607
ACTGCAGCGAAATCCAAAGTGTTTGAACAGTTTCCGTATATTTTATTTGTAGGGTAATAGACTATTAACAGGCTTTTTGAATGGATCTGCCCTGTCCAGAATGGGTTCTGTATGTCGAGCAGAAATGGACGGAACTGAAAACTGAAGGAATTGAGCGCTTCTGCGTTCTGACAGATATAGATGCCATATTCAACTACGGGCTGTCATTAATATGCCCAGAAGATCTCAACACTTTTTCCAGAATCTCTGAGAAGTACTCCGTTAAAAAGTCTCCCGAGAGGGCATCTGAATTTAGACAGAAGGGCAACCTCAGCTTCAAAGTGAAGGATTATACAACCGCAGCACTGTATTATTCACAGGGTGTTTGCCATGCTGACAAGAATACAGAAGAGCTATCGT…
>i1_HQ_sample47d422|c30098/f3p3/1594
GTCACTTCCGGCTGTGAGAAATGGCGGGTGACGGAGACGGAATGGCGGAGCTGGAGGACGGAGAGCTCTCAGAGCTGGAGTCTGATCAGGAGGAGCGAGTGCAGGTATCATGTGTTCAGAGCACGTCCGTCTCAGGATACCGTAGCTGCAAGAACACAGACTCCAGCGACAGCTCTGCATCTGAAGACGAGGCCGTGCCCTGGAGACACAAGCGGCTCCGCAGCTCCAGCGCTCCCTCCGGACGCAGGGTCAACAACATCTGGGGCTCCGTGGTGCAGGAGCAGAGCCAGGAGTCTGTGGCCGCTGAGCTGGGCATCATGGGAATGGAGGGGAGCGTCAGCATGAGCAGTCGCCAGAGCGAGACCTATAACTACGTCCTGGCCCGTAAGATGATGAAGG…
>i1_LQ_sample47d422|c600327/f1p0/1127
AGACTACGTTCCAGATTTTAAGGTCCTGAAGACTGGGACCTACTGTGCGATTTTGTTTGCGACACAGGCATCAAAAGCCCCACGGACTGTCCCTGTTTCTGTCTCTGTTTTGTTTTTGTAGTTTTGAGATGAATCTGAACTACACTTCTCCGGTCCCCCAGATGCCTGCTCAGAGGTCAACGTCGTTCTTCATTGAAGATATTTTACTACATAAACCTAAACCTTTGCGAGAGGTGTTTCCCTCGCCCTTTTCAAACTCTCTTGCCTCCGGATGCACTTTTTTAGAGTATGGATATCCACTCATGCCTACACCGCTACTGGCTCCTCACCCGCATCATCCGCTCTCTCACAAACCTGAACACCATCCGTACTTTTTCACCTCCGGAATGCAGATGCCTG…
>i1_LQ_sample47d422|c69944/f1p1/1629
GATGTAAACAGGAAAGCGCTGCTGTGACGTCAGCAGCTCCGCATCGAAGTGCACGCGCGAAGGGACGTGGGCAGCACACTAGATATCTCACAGTCAGGATGGCTCACATCACGCTGAATCAGTACCTGCAGCAGGTTCTGGAGGCCATCGAGACCAGAGACGGATCGTTCTGTGCAGAGATGCTGTCCTTCAAACATCCGCATGTGGCCAATCCTCGTCTGCAGCTGTCCAGTCCGGAGGAGAAGTGTCAGCAGCTGCTGGAGCCTCCGTATGATGAGATGGTGGCGGCTCATCTCAGATGCACGTACACTGTGTCCAATCATGACTTCGTGGAGGCCTACAAATGCCAGACGGTGGTGGTTCAATCGTTTCTGAAAGCGTTCCAGGCTCATAAAGAGG…
>i1_LQ_sample47d422|c2722568/f1p0/1043
AATACATCGATATTCATAACAAACCCCAAGTTAATAATGTCATCTTTCACATCCGAATCAGACAGAAACGTATAACAAAGACATGATGCGATCCTACAGCCGAGATCTGAGTGGCGGACTCGAGAATGTTCCTATCTTGATTGAGAACAGCGTTCCCAAAGAGGCTTTCCCCAACTTTCAGTATGTGCCAGATAATGTACAAGGACCAGGCTGTGACCTTGATCCTAGTGCGGTGACCCTCCCGGGCTGCTCTTGTCGTGCCCGGTCCTGCCTGCCCGACAGCTGCCCCTGCCTGAGGTTTGGCCAGATGTATGACAGCATGGGACGTCTGAACCAACAGCGAGAGGACGGCGGCTACAGCAGGCCTGTCTTCGAGTGCAATGTCTTATGCGCATGCAG…
>i1_LQ_sample47d422|c1065386/f1p0/1600
CATCAAGGGTGGTGTTTAGAAAGTATCTCCAGGATTATCAAGATACAGCTTCCAGCCTACCTCAAGAAACTGCCCCTTCCAGAAACAATCGGCGGCTTTTTGAGCCTCACAGTTTCAGAGTGGCTGCGGCTCCTACCGTTATTGGGCATTTTGGCTCTGTTGGGATATCTGACCGTCCGGCCCTTCCTACCCAAGAAGAAAAATCAAAAAGACAGTCTAATAAATCTGAAGATCCAAAAAGAAAACCCTAAAGTGGTGAATGAGATCGACATCGAGGACCTGAGGACTCCAAATGTTTGCTACTGCCGCTGCTGGCGATCTAAAACGTTTCCTGTTTGCGATAAATCGCACATAAAACACAACGAGCTGACAGGAGACAACGTTGGTCCACTTATTCTT…
>i1_LQ_sample47d422|c605501/f1p1/1611
TTTTTTTTTTTTTTTTTTTTTTTTTTTATATCTTTTAAATGGTCAACCTCTCTTTCCACAGGGAGAAGAAGGTGATAAAACGGTAGCGATGGCTCTGGCCAATCCGGACCAGTATGTGCTGAAGCCTCAGAGGGAGGGAGGTGGTAACAACATTTACGGCAGTGAGATCTGTGAAGTGCTGGAGAACCTGAAGAACTCCACTGAGAGGACGGCTTACATCCTGATGGACAAGATCCAGCCCGTCCCGGTCCAGAACTACCTGCTCAGGCCCGGAGCTCCTCTGAGACTGAACTCCTGTCTGAGTGAACTGGGCGCGTTTGGAGCGTATGTCAGGAAAGACAAAGACATGGTGTTTAATGAGTGCGTGGGCCACCTGCTGAGGACCAAGAGCTCCGAGCA…
>i1_LQ_sample47d422|c216703/f1p0/1063
GCTGTTGACAGATACAGACAATAAATAAATACATTCTCTGGAAGATTAAGAGTCGTTAACTTTACATTAATACTTTACTCTAACATCTTTATCATGTATATGATAATAAATCGCAGACTGAATGTCTACAATGTGTTTCTTCAGATCAGATTCATCGATGTTTGAATAAAGTTTTTCAAATTAAAAGAACATGGCCGCTTCCGTAACGCGCCGCTTGTAGTGTTTTATAACAAAGTCTTTAGTCTTTGCTTATCAGAGAAATAATAGATGTGACGGTCAGTTAAATTTTCATCCAGCCAAAAGATATTTGCTCCATCTGAAGTGAGGATGAGTCGCTCCACCATCCTCCTGCAGCAGATGACCTTATTCGTGACAGTAGTGACCGGTGGCGGATGCGCT…
>i1_LQ_sample47d422|c68198/f1p0/1851
AGGCTTCAACAGGAACTAGCTTACAGGCTGTTAAATACTTAAAATTACACCAAAATATGATGTCATCCCACATTTTAGTGTCTCGTCCCTATTTTGATACGCGGGTAGCAGCACAGGATGGCTCACAGCCGCAGCTCGCAAACCCGGAGACCACCATTAAAGAAAACGTGTACGCCGGTACATCCAGCGGTCTGGCCACGGCGGGTTACCGGAGCGCCAAATACATCCCCGAGGAGTGGCTCACCAACAACTCTGCTCTGTTAAACCGATCCGTTGCGGACCGGGATCACGCGGTGAGGATTTGCACCGAGTCAAAAGCGCTGAAAGCGGAGACCGACACCGGGACTTTACGCACGCAGACCGCGGGCACCAAACACCTGGGCAATCGGCTGCAGGACA…
>i1_LQ_sample47d422|c285313/f1p0/1165
GCTGTATGATTGCTCTGCTAACAAGCAGGCTATGTTAGTGGGCTTTTTGCAGTGTATTTGCGGGGTGTTTTGAACGTGTAAAACGGGGACATTTCCGAAGACATCTCGAGTGGGAAACAGAACGTCAAAACCGGTTAACTAAATCTGGTCTGGAAAAGACGAAAAGATTTGATCTCTTTCTGGCAACACATTCACTCTACAGATTTTACTGACTGATTTCACTTTCAAAAATGAAACTTTTACATTCAGATGAGTTAAAACTTGCGGAGACTACTTTATATGCACATTTGCCTAAATCCATAAAGGTGTATGGATTTGTTTTCGCTATGAACCGAGGGAAACCACACACTTTAGAGGTATTGGTGGATACGTGGCCAGCTTTTACCACTATCGTTGTTC…
>i1_LQ_sample47d422|c378318/f1p3/1379
GAAGTCCTGTCGCTGTGCTGCAGTAGTACCACTGGTCCAGGGCCTCTGTGGTGTTCCTGATGCCCCTCACCCACCTCTGAAGATCCCAGGTGGGCGAGGGAATGGAGCACGGGATCACTCATCCACAGCAGAACCACCGCAGCTGCAGCTGTACTCCGACAGGAAGTTTACTGTGACCGAAGAGCCCGCTGGGGCCGGTCGCCCCCGGATACTGCACTTCCAGAGCTGTCCCACCGTTTCCCGGGCAATCAAATGGGAGGCGGTGCTTCGGGGCCCCGGCCTGTTCGTGGAGATTCCCTGCGAATCATTTCCAGAGGGCAGCAAAGAGAGCTTCATCTCTCTGCTGGAGTTTGCAGAAGAACATCTGAAAGTCGTTAGCGTCTTCGTCTGCTTCTATAA…
>i1_LQ_sample47d422|c2734877/f1p3/1024
AGATAGCGGGCGTCTACAGAATCTAACACAGTCTGAGGCTGCTGTATTTCGTAATTAAACCAATTAAACATTGATTGAAATAACCCGGACCGCCGTGAAGGATAAATACCGAGCACAATGATCCGCTTTATCCTCATCCAGAATCGGGCAGGGAAGACCAGGCTGGCCAAGTGGTACATGCAGTTTGATGATGACGAGAAGCAGAAGCTGATTGAAGAGGTTCATGCCGTTGTGACAGTCCGTGATGCCAAACACACCAACTTTGTAGAGTTCAGAAACTTCAAGATCATTTACCGGCGGTACGCTGGCCTGTACTTCTGCATCTGTGTGGATGTGACGGACAACAACCTGGCTTATCTGGAAGCTATTCACAACTTTGTTGAGGTTTTGAACGAGTAT…
>i1_HQ_sample47d422|c7657/f11p0/1398
GGGGAGGGGGGGCAGATAAACTCTGCGCACGCGTGTGTGAGGGAAATAAACGTGTTTGTGCGAATCTTCATCAAAAGCAGCATCTAGCTCGTTCCCAGGAGATCTACAGATATTCAGGGTTTACACGGGCATGCGCTCTGAGTGACGTCATGAAGAAGAAGCAGACTGTAAAGAGTAGTGATGCTGGAGATGCTGGAGACTACACGATCGGTCAGGTGTCCAGCAGCCTGTTCCCAGAAAAACACAAAACTGGCGCTTTATCATCTCTGTTCTCCTCCACATCATCATCATCTGCCAGTACTTTAGTCTTCGTCCCTGCACCGAAGACTGAACCGGTCACACCAGCACCGGCTGATAGCGCTGATGTCAAAGGTCAGGGTCAGAAACAGAAATCAAGAA…
>i2_LQ_sample47d422|c26034/f1p0/2295
CAGTTGGCAGGGCAGAGTTGTCGGATAGAGGCTCCCTTCACCCGCCCATTTCCTCCGGTGCAATATATGATATTACATACATTCCAAACGTCAGCTATTCGAACGATTCTTGCAAAAACAATTATCAAAACGAGTGATAAACGCAAAAAACTGTAGTGAGTTAAGTCGTATGCTTTTGTGGTCCTGCAAAACTCGGATACATATTACCGAGTTAGCTGGTTTGTTAGCAAGATAAATTGACACATATAAACGTAAATCTCGGGTAACGTTAGTTTAGTTAAAATCCCCCAGAGCCACCGATTATTTGCATACGGATCACAAGAAAAATCAAAAGGGTAACGTAAGCGACTGTTAAAACCAGACATGCATGTATATGCATAACATCAAATATTGGAAGCA…
>i1_HQ_sample47d422|c36385/f8p0/1184
GCAGCCGGAAGCTGCGGAAGCATGTCGCGGATCTCTCTCACGAGCAGCTTTATTTAGCGGGTTTCCTCCATACTTTATATTTATCTGTTTATATTGCGGAGGATATTTTTGTGTGATGCTCATGGCTGTCTGTCAGATGCTTCAGCGCCGCCTGGCGTCGAGTGCAGCGGCTGCGCGTCTCTCGTCTGCAGAACTGCGCAGTCATCGCAGCGCTCTGTTCTCTAAAGAGCAGGCGCGGCAGAGATCGCTGTATCCGCGGACGGAGAAGATCGAGGTGACGGTGCAGGGCCCCGGGCTCCAGGGGACGCTGCTGGTCATGAACAGAGGCGCGTCGACGCCGTACAGCTGCACACGCCATCTGACGGAGTGGCACATGAAGAGCTCAGCTCTGGCTCTGGT…
>i1_LQ_sample47d422|c1259035/f1p0/1260
GAAGAAGCAGCAGCAGCAGCAGCGGCATGGAGGCATGGTACATGGATGAGAGCAGCGACGACCAGAAGCTGCCTCACAGACTGAAGCCGAACCAGCCCGTGACTCTCAAACAGCTCGAGCAGATCGGAGTCTATTACTGGAAGTTAAATGCTGATATTTATGAAAATGACCCTGAACTGCAGAAGATCCGTGAAGAAAAGGGGTTTTCCTATATGGATATCATCACGATTCACCCAGACAAACTTCCTGATTATGAGAACAAAGTGAAAATGTTCTATGAAGAACATCTTCATCTCGACGATGAGGTCCGCTATATACTGGACGGATCGTCTTACTTTGATGTGAGGGACAAAGACGAGCGCTGGATCCGAATAGCCGTATCTAAAGGGGATCTGATCA…
>i1_HQ_sample47d422|c11595/f4p0/1764
AGACAAAACGAACCCGGATGTGCCGCGAAATTTGAAAGAAGAGTTCAGATAGATATCTGTAACGTTATGTCTTTGTCTGATTCTAATTTATAAAACCACAGTAACTTTTTTAAGCTTGTAAACAGGAGGGACGTTGAGAATGAATCCTTCAGAGCGTTTCTTTGCAAAGCTGCGGAAACTGACTGTTTATCTGGAGACTGAGAGCAACAGTCTCCTTCATGCAAGTCAGAAGCCCCAGGACGACGATGAGGATGAAGAGAATGGGGCTCAAGCACTGTACCAGCTGCACTCTGAAGTCAGAGCACTTAAGCGGCAAGTTCAAAATCAGGTGGCTACACATGATGCAACAAGTACTGAACTGAGGAACTTTGTAAGAAGATGCTTGGTGCTGAAGCAGAG…

## Sheet: 31 genes of natural selection
Transcript	Description
i1_LQ_sample47d422|c3811/f1p1/1995	BTB/POZ domain-containing protein KCTD5-like isoform X1 [Sinocyclocheilus grahami]
i1_LQ_sample47d422|c1259035/f1p0/1260	12-dihydroxy-3-keto-5-methylthiopentene dioxygenase [Sinocyclocheilus anshuiensis]
i1_LQ_sample47d422|c594297/f1p9/1150	NEDD4 family-interacting protein 1 isoform X2 [Sinocyclocheilus rhinocerous]
i2_LQ_sample47d422|c61673/f1p0/2104	protein YIPF6 [Sinocyclocheilus grahami]
i1_HQ_sample47d422|c11281/f9p1/1341	RNA-binding protein 48-like [Sinocyclocheilus anshuiensis]
i1_HQ_sample47d422|c1012405/f4p0/1974	peroxisomal membrane protein 11B [Sinocyclocheilus anshuiensis]
i1_LQ_sample47d422|c147589/f2p0/1284	spindle and kinetochore-associated protein 1 [Sinocyclocheilus rhinocerous]
i1_LQ_sample47d422|c314439/f1p2/1925	PI-PLC X domain-containing protein 1-like [Sinocyclocheilus anshuiensis]
i1_LQ_sample47d422|c51979/f2p0/1450	sorting nexin-5-like [Sinocyclocheilus anshuiensis]
i2_LQ_sample47d422|c84071/f1p0/2012	diamine acetyltransferase 2 [Cyprinus carpio]
i1_LQ_sample47d422|c2296458/f1p11/1401	microsomal glutathione S-transferase 3-like [Sinocyclocheilus rhinocerous]
i1_LQ_sample47d422|c1255019/f1p0/1640	ataxin-3-like partial [Sinocyclocheilus anshuiensis]
i1_HQ_sample47d422|c1768/f3p0/1583	cytosolic Fe-S cluster assembly factor nubp1 isoform X1 [Sinocyclocheilus anshuiensis]
i2_LQ_sample47d422|c3600/f1p1/2194	B-cell lymphoma/leukemia 10-like isoform X1 [Sinocyclocheilus anshuiensis]
i1_LQ_sample47d422|c220643/f1p0/1074	dentin sialophosphoprotein-like [Sinocyclocheilus grahami]
i1_LQ_sample47d422|c190375/f1p0/1040	hypothetical protein cypCar_00026526 [Cyprinus carpio]
i2_LQ_sample47d422|c44902/f1p0/2319	solute carrier family 13 member 3 [Sinocyclocheilus anshuiensis]
i1_LQ_sample47d422|c230152/f1p0/1152	peptidyl-prolyl cis-trans isomerase-like 6 [Sinocyclocheilus rhinocerous]
i2_LQ_sample47d422|c2964/f1p0/2043	alpha-N-acetylgalactosaminide alpha-26-sialyltransferase 6-like isoform X1 [Sinocyclocheilus grahami]
i1_LQ_sample47d422|c1186039/f1p0/1503	protein phosphatase 1 regulatory subunit 42-like [Sinocyclocheilus rhinocerous]
i1_LQ_sample47d422|c230228/f1p3/1923	putative serine protease K12H4.7 [Sinocyclocheilus rhinocerous]
i2_LQ_sample47d422|c73378/f1p0/2357	vitamin D 25-hydroxylase isoform X2 [Cyprinus carpio]
i1_LQ_sample47d422|c382954/f1p0/1711	cerebral cavernous malformations 2 protein-like isoform X1 [Sinocyclocheilus anshuiensis]
i2_LQ_sample47d422|c70013/f1p0/2607	SET and MYND domain-containing protein 4-like [Sinocyclocheilus anshuiensis]
i1_LQ_sample47d422|c69944/f1p1/1629	PCI domain-containing protein 2 [Sinocyclocheilus grahami]
i1_LQ_sample47d422|c2722568/f1p0/1043	histone-lysine N-methyltransferase SETMAR [Sinocyclocheilus anshuiensis]
i1_LQ_sample47d422|c1065386/f1p0/1600	CDGSH iron-sulfur domain-containing protein 1-like [Sinocyclocheilus grahami]
i1_LQ_sample47d422|c216703/f1p0/1063	cytochrome c oxidase assembly factor 1 homolog [Sinocyclocheilus anshuiensis ]
i1_LQ_sample47d422|c285313/f1p0/1165	glycine N-acyltransferase-like protein 3 [Cyprinus carpio]
i1_LQ_sample47d422|c105191/f1p0/1189	FGF8 [Ctenopharyngodon idella]
i0_HQ_sample47d422|c22335/f3p0/811	trafficking protein particle complex subunit 6B [Danio rerio]

## Sheet: Sequence of 31 genes
>i1_LQ_sample47d422|c3811/f1p1/1995
AGACAGAACGGTATCAGAACAGCATCCGAGCAGCACCGACAGCCCGCTTACACACCGCGCGCCAGCATCAGTGTAGAACCCTAATGGCAACGGAGGACAAAGGAAAAACGGCGACGCCTCAGGCTTTACCGGAAACGGGATCCGTCTCAGCAACGCACAGCAATCTGAACAATAATAACAACAACAATAATAACAACAAAGACAACGAGGGAAGCGAAGGAGCCACAACAGCCACATCTACCGCTGTTGACTCCGACGGGGCTGAAAATATCATAAGAAACGGTTCAGCTATTAATACTGCCGGAGGCAATAACGGCAAATGGGTCCGTCTCAACGTCGGGGGGACGGTGTTTCTAACGACACGACAAACGCTGCTAAAGGAGCAGACTTCATTTCTGT…
>i1_LQ_sample47d422|c1259035/f1p0/1260
GAAGAAGCAGCAGCAGCAGCAGCGGCATGGAGGCATGGTACATGGATGAGAGCAGCGACGACCAGAAGCTGCCTCACAGACTGAAGCCGAACCAGCCCGTGACTCTCAAACAGCTCGAGCAGATCGGAGTCTATTACTGGAAGTTAAATGCTGATATTTATGAAAATGACCCTGAACTGCAGAAGATCCGTGAAGAAAAGGGGTTTTCCTATATGGATATCATCACGATTCACCCAGACAAACTTCCTGATTATGAGAACAAAGTGAAAATGTTCTATGAAGAACATCTTCATCTCGACGATGAGGTCCGCTATATACTGGACGGATCGTCTTACTTTGATGTGAGGGACAAAGACGAGCGCTGGATCCGAATAGCCGTATCTAAAGGGGATCTGATCA…
>i1_LQ_sample47d422|c594297/f1p9/1150
ATCTGATCTGACGAGGGCTGTGGCTTTGCCAATAAGTTGCATTAATTAGATATATCATTTTATTTAGACAGATTGCTGTGTGAATTGTGTCTATACTGGGATCCTCGTTATCTTTTTAAGCTCGCTGAGGATGGCTGAGCAAAGTGGGAGATATCAGCAGCTGCCCAATGAAGAGGAGCCGGAGCAGGGAGCTCAGAGTGATGCCAGTGATCATCCGCCCCCTTACAGTAGTATTGCAGCTGACAGTGCAGCATATTTTGATTACAAAGATGATGCAGCGTTTCCCAAGCCCCCATCTTACAACGTAGCCACATCTCTACCATCGTACGATGAGGCAGAGCGAACCAAAGCAGAGGCTACTATCCCAATGGTGTCAGGCCGAGATGATGACTTTGTGGC…
>i2_LQ_sample47d422|c61673/f1p0/2104
TATCCGTGTGAAGATGTCGGAAGTAGAGGAGTCTAGCAAGCCTTTGTTTGCGGGTTTGTCTGACGTCTCCATCTCAGAGGACATTCCAGTGGAGGGAGATATATCTGTGCCGGTGGGCTCACAGAATGCTGACAATGATTTCTCCACCCTGGATGAGCCTGTCAAAGACACTATTCTGAGGGATCTGAGAGCCGTTGGACAGAAGTTTGTCCATGTGATGTACCCCAAGAAAAGTTCTGCGCTGCTCAGAGACTGGGACTTATGGGGCCCTCTCCTCCTCTGTGTCACTCTGGCCTTAATGCTGCAGGGTGGGTCTGCTGACAGTGAGGAGGATGGCAGGCCACAGTTTGCAGAAATCTTTGTCATCATCTGGTTCGGTTCTGTTATCATCACTTTCAA…
>i1_HQ_sample47d422|c11281/f9p1/1341
ACACACAAATGGACTGGAGTTCAGACGTGTGCTCTTCCGATCTTCTGTGTGGGGCACACACAAAGCGTATAAACACCACGAGCAACAAAATGTTGCCCAAACACGCCCGAAACACAGAGAGGGAAGGCGACTCAAAGCTGTTAAGGTATATACCATCAACTTGGAGTCTCGGTTCCTGTTAGTTCAAGGAGTGCACGCTATTGGAGTGATGACAGAGCTGGTGCAGCTCTTTGCTCTCTACGGAGTGATCGAGGAGTACAGGGCGCTTGATGAATACCCAGCAGAGCAGTTCACTGAAGTCTACTTATTTCAGTTCCAGAAACTGACAAGTGCAAGGGTAGCTAAACGGCACACTGATGAAAAGAGCTTCTTTGGGGGTCAGTTGCACGTCTGCTATGC…
>i1_HQ_sample47d422|c1012405/f4p0/1974
CCTCTTTGTCTGCCGTCCATGGATTAAAGTGTCAAAGCGACATAAACATCAAGTCCAACACAGCAAGTATGCCACATAATCCCAGCCACAGACTACAGTCAAAAATCCGTCTTCTCTGAAAACATCAAGGATCTTCACGGAGAGCTGTTTAACGTGTATCTGGCGCGTGAATCTGCGTGAAGGACGCTAGGCCCAGCGCGTGCGTGTGTTTACGATGGAGTCGTGGGTGAGATTCAGCGCGCAGAGTCAAGCCAAAGAGCGCGTCTTCAGGGCTGCCCAGTACGCCTGCACACTGCTGGGATACACACTGCAGAAAGGAGGAGCGAGAGCAGAGCTGCTAAAAACCATCAAACAGCTGGAAGCTCACATGAGCCTGACCAGAAAATTGATGCGGTTAGG…
>i1_LQ_sample47d422|c147589/f2p0/1284
GTGCTTGTGTTTGAACATTCGCGATCTGACTTCACATCACACCCCTTTCTAAAACAAACCCCATAACCAAATCCATAAGGCAGAAATGAATCACTGTGAGCTCGAAGAAGTGACGCAACATATTAACAACAAAATATCCATGATTAAAAGACTCTTGGAGCTTCGAGCTGTTGCAAGCGATCCAGACAAACGTGGGATTCTTCATAAAATCGAGCATGAAGTCTCTGCCATCAACAAGCTTCTGGATCGCTTTGAGAGATATGTGGTTGAGCAGAGAGGATTGCTTAAGCATTTGAAGGATCTAGAAGGTTTTTTCCAGGAGGACGAGCAGGATGCCCTTCACCTCAAGAACAACATCCCTCCACACATGCCCAAAAGAGGCCAGCAAGCGGCTCAGCA…
>i1_LQ_sample47d422|c314439/f1p2/1925
AGCTGTAAAGCGTGACAGACCGAAGCAGGAGGGAACAAGGAAATGCCGGCTGACACGTCAATAGACATTCAGCGTAACACTTCTAAAACCCTTTCAATTTCGTTAAACTTGAAGTTCACTAATCGCTGAGGTTGTGTGGTGATCACCTTTACAAAGAGTTGGGCTTTGAGCCGTTTTATCGATGATGTGTTGTCTGTTGTTTCGCTCAAACGCAGACTGTTTCAGCTGATCAACTACTTTTGTTTTCAAACACAGCCATTTGGATTCATTCGTAAAGAGCTACTGCTTTTATATGATCCAGTGAACTGATGGATCACATTCTAAAGGATGACATTAATCACATTAATCACGAGGACTGGATGTCGTGTTTGCCAGAGAAACTGTGGGATGTCCCTTTAA…
>i1_LQ_sample47d422|c51979/f2p0/1450
AGTTCAAATTGCGCTTATTTGAAACAGGATGCAACAACCTCATGGTCGCTAATCCACTCCGAAACTTTTTTGTTTATTTTAATTTATCTGTCAGTTTTCCAAAGCATGCCCAAATAGCCGCAATAATTACTACAGTAACAGGATAAGAACATCACGTATGGCGATTACAATGCAAGTATTGAAGCTGCTGATACAACGCAAGTGTGTGAGATCAAAAGGCTTCCCCTCTGGTCAGTTCTCGCGTGTGAACAACTTTTCAACCAGCTGTCAATGGCGAGCACGCAAAAAGGTGAGTCAGTACAGCACAGTGGACACAGAGCGGTACTCATCTCTGGTTCGAGAGGTGCTGTCGTCAAAAACCAGCTCTCAGACCCCTAATAGCATCGAGGATGAGGACTG…
>i2_LQ_sample47d422|c84071/f1p0/2012
GAGTGCAAGATTGTTCACTGACCAACGTTTGTGGAGGAAATCGGGAAACGCTGTTTACATAAGCAAAATGAGGTTTAATATTTGTGAAGCCAAACCTGAAGACTGTCGAGACATAGCGCGCATGATTATGGAATTGGCCGTTTATGAAAAGATGCCGGACCAAGTGAAGATTTCTCATAAAGAGTTGGAGAGGGATGGATTTGGCCCCAATCCTTTTTACCAGTGTCTTGTAGCTGATGTACCTGAAGAGCACAAGTCTAAAGATGGACATACCAAGGTTGGCTATGCTCTCTTCTTCTATACGTATAGCACTTGGAAAGGGAGGACTGTGCATATGGAAGATCTGTATGTGATGCCAGAGTACAGAGGTAAAGGCATTGGAAAGGCTTTAATGGCAAC…
>i1_LQ_sample47d422|c2296458/f1p11/1401
ACGCCGAAGGAAAACGCCTTATGTATATAACGTTACTTTTGAACTTGCTATATTTTCAGAGTATGTTTTCTGTTTATATTTTTACCTCTGTATCTGTGTTTTGCTTCAATTAAAAACAATCTGATCGAATAAGTGTAACTCCAGACTATATTAAATATGTATCATTTTATGAGCACGTAATGAACCTCTTGAAAAAGACAAATGATTAATGCCGCGATTATAAAAACCATCACATAAATTAAAAAAAAACAAGGGATACATTGTACATTTTGAAATATTCAAAAGTTTATTGATAATTCACTTTACAGAACACGCTGCATGAATAGTTAACTAATCAAGTAACGCAGCACACCTGCACGAACATCCCTGCTCTCCTCATCTACAGCCCGTGGCACTGTC…
>i1_LQ_sample47d422|c1255019/f1p0/1640
TTTTTTTTTTTTTTTTTTTTTTTTTTTTGAAATATGTTGTCATTGTTTCCGGCTGCTCCGATTCGCACTTTCAGACATGGAGTCTATTTTCCACGAAAAACAAGAGGGCTCTCTGTGTGCGCAGCACTGCTTGAACAACCTCCTGCAGGGAGAGTACTTCAGTCCCGTGGAGCTGTCGTCCATCGCTCAGCAGCTGGATGAGGAGGAGCGCGTGCGCATGGCTGAAGGAGGCGTCCAGACGGAGGAGTACAGGACCTTTCTGCAGCAACCGTCGGGGAACATGGATGACAGTGGCTTCTTCTCCATTCAGGTGATCAGTAATGCTCTAGGGGTTTGGGGTTTAGAGCTCGTTCTCTTCAACAGTAGAGAGTACCAGCAGTTACAGATCAATCCCATACA…
>i1_HQ_sample47d422|c1768/f3p0/1583
ATTGTCATTGTCTCATGCGTTGGCAGGAAGTGCGCATGTTTTGAAAGATGGCGGCCGTTCCTGAATGATGCACCGGAACACTGTCCGGGCACAAGCAGTGACCAGGCTGGTAAATCATCAGCATGTCAAGGATGCCCAAACCAAAACATATGTGCGTCTGATGCTGCCAAAGCTCCTGATCCAGCCATAGAGGAAATCAGACAGAAATTGGCCTCTGTGAAGCACAAGATTCTGGTTTTGTCTGGAAAAGGGGGTGTTGGGAAGAGCACGTTCAGCGCACATTTGTCTCATGCGTTGGCTAGTGATGACTCCAAAGAGGTTGCACTGCTAGATGTGGACATCTGTGGGCCATCTATACCAAAAATGATGGGGTTAGAGAGGGAGCAGGTTCATCAGAGC…
>i2_LQ_sample47d422|c3600/f1p1/2194
AAACTGTACATAAACAGAAAGATGGAGGACGCGTGTTGACTGAACGAGCCGTGCTCAATGGCGGGGCTCGAGCTGCTGTCGGATCAGGGATACCGACTCGATGGACGGAAAGCGCCCGAGCTGCGCAAGCTGCAGGCCCGCATGAGTGTGTTCGCGCAGGCGGACGGATCCGCGTATCTGGAGCAGGGCAACACTAAAGCGCTGGCCGTGGTGTATGGACCGCATGAGACGCGAGGGTCTCGCAGTAAATCTCTGCACGATCGTGCGGTCATTAACTGTCAGTACAGCATGGCCACGTTCAGCACGGCGGAGAGGAAGAGACGTCCACACGGAGACCGCAAGTCCAGCGAGATGAGCCTTCATCTCAAACAGACCTTTGAAGCTGCGGTGCTCACCGAG…
>i1_LQ_sample47d422|c220643/f1p0/1074
CAACGGCCACCTCCTATTCTACGAAAAGCTGCGGATGTTATGTTCAACGCAGAACCTACACAGACTACGCCAGCAGAATCCAATGAAAGCACAGACAGTGCAGATGATAGTGAGGAGACTGACACCAGTGAGAGTGACTCTGGAGAATCGTCGACCACCGTTTTCCCATCCACAGTGGAACCCTCAATTGACCCCATCATCAACACAGGCCGGGGAGACAGCATGGGCTACCCTAGCGACTACAAAAAAAAACGTTGTCTACGTGAATGCAAACGAAAAAATTCCTTCCCCATACAAGTCCTACAGCAGTGACAAGTTGAGCGGCTTGACATTCGTGAGCAAGAAGTCCTCTGCCTACGATGACCAGAGCATCAATAATGTGGAGAAAGAGTTTAAACT…
>i1_LQ_sample47d422|c190375/f1p0/1040
AGCCCTGCAGTGGCGATGATGAGCTGGTTAATGTTCACTCGATGGCCGAGCGCGTTCACTAAACTAACCCGCTGTTATATGTCTGCTGACGGTGGCGCGGGGAAGAACATGGCTGCAGACTGGCTGTCCTCCGCCGAGCGAGAGCAGTTTCTCCTGGAGCTGAGGGCCACTGGATGGATGGAGGTCGAGGACCGCGACGCTCTTCACAAGGAGCTGCACTTCAAATCCTTCAACCAGGCGTTCGGCTTCATCGTTGTGGGGGAAAAACGATTTCAGATTCGGGTCGGGTTCGGCTCTGAATTTAACTGTGCCGTTCAGGTCGGGTTGGGTCGGGTCAGACGATCTCGAGTACGGGCAGGGTTCGGGCTTCAATTTAAAGCCCGTGCAGACCTCTACAGG…
>i2_LQ_sample47d422|c44902/f1p0/2319
AGTGCAAAGACAACGGGAAGGAAATAGGTTTTATGCCGCTATGGATCCTGCAAAGTTTTCCAGAAAGCTCTGGAGCGCGCGCAAACAGCTCATCCTGATTCTCGCGCCGTTACTGCTGCTCCCGCTGCTCTTCGTTGTGCCACCGAAGGAGGGCAAATGTTTGTTTGTGGTGCTGCTGATGGCGGTGTACTGGTGTACCGAAGCGCTCCCGCTGGCGGTGACTGCCATGCTTCCCGTGTGCCTCTTCCCCACCATGGGAATCCTGCCTTCTAAGAAGGTCTGTCCGCAGTACTTCCTTGAGACTAACTTCCTGTTCCTGAGTGGTTTAGTGATGGCATCTGCTATAGAGGAGTGGGGTCTCCATCGCCGAATAGCCCTCAAGGTGCTGAAGATCGTCGG…
>i1_LQ_sample47d422|c230152/f1p0/1152
GACAACGAGAAGCACACAACATGGCATCCACTGTACATTTAGAGATCGTCGGACTTTTAAATAAACATAATTTTCAAATAGCCAAAAGCATTGCCGAGGGACTGAAAAATAAATTCCCGGAGTCATTTGATGATCCAACAATTCGCCCGTTGCTGGAATGTGACTGGCATGACTATTTATCTAATAAAAAGAGGGAGCTGAAAGGGGAGGTTTGGCAGTACAGCGGCTGTATAATGTCCTTCGCAAACGGTCAGTTGCTCGGTGATGAGAGGAAACTGTCCAGCTGGGCAGAGAAAGAGTGGACGTTTTCTTTCCATCGACCACAGGCGCTTTATAAAGCGCTGGCTGATGAGTATTACACCAGCAACCTGCGAAGCAAAGGGCATATTTTTGTTTATA…
>i2_LQ_sample47d422|c2964/f1p0/2043
GCAGTCGCTCCTCCGGCGGATGATTATGAGGCGGCGGAGGGATTGATGATGATGATGATGATGATGCTGCGCGGATTCAACAACATCCAGAATAAAGCCCCGGCGGCGCCTCGGCATGATCATTGAACCCTGACAGAAGAGAAGCAGGAGAATGAGACCGCGGTCTGAAGATAAACAATGGCAGCAGGGGCAGCGGATGGTGATTTATGGGGCGATCTTCCTCATTATGACCCTCCTCATCCTCTACAGCTCCAACAGCTCAGCTGATCTTTACAGCTCCTTCAAAATCAACGAGTTTCACCACGCCGTCAAACACACCAACCTCAAGAAATGGGCCGGGACGGAGGGATACGCTCCTGTTTACGGCAACAAGAGCATGAACCTGCGCTGTCATCAGTG…
>i1_LQ_sample47d422|c1186039/f1p0/1503
AGCTCTCACTTCCTAAACAAAGCCGAGACAAGAGAAAGACTTTACAGCAGCAAAACACTTTGCGTTCATAGCAGACGCCAGTAACGTATTACATTTGTGGATTGAGTCTGCTGCTCTGAGATCAAGTGTAAAACCGACCTGCTGACATGCTGTGCTGCAGAAGAGAAATCTATCCCGTTATATTTTTGCACACTGAGTCATTATGGTCCGTCTAACAGTGCATCTGATCTCAAAATCAAGCAATTATTTAAAAACCTGCAGAAGCGCATCTCTCCATCAGTATCTGAAGAAACTGACCCATCTCAACTTCTCAAACAAAAGTATAGAAGACATTGATGATCTATCAATGTGCAGAAACCTCACCGTCCTGTATCTATATGACAATCAAATATCACAAAT…
>i1_LQ_sample47d422|c230228/f1p3/1923
TTTTTTTTTTTTTTTTTTTTTTTTTTTTTTGTTTTTTTTTTTTTTTTTTAAGGTTTTCAACATTATAACATTTATTTTAATGAGAAATCTCTGCTGCAAAATATACACAAGTGAATTGCATCGAGAAAAAAATACATTCATTTGTACTTTCATAAACATATTACATACAAAACTGATTCAGAATTCAAGATTGTTATTAAAAAAACTGTCAAAAAGAATTTCTAAAGCAATATTTCCTTCTTTGCATTGCAATAGTGCAATTAAACACCGTGATGGGCAATTACACACATCGGTGCGCCTGATTGGCTGCTGCTCCTGTCAATCACTCGGCCAGCCAGTTCTGGAGCAGGATGAAGATGTGGTCCCGTGCTAAACTCAGCTGAGGAAGGTCTTCCGCTC…
>i2_LQ_sample47d422|c73378/f1p0/2357
AGAGAACGGAGCGCAAGAAACTTTTCAGAAAGCACAGATTATCCTAAAGTTTGCATCTAAAATGGTATCGATTAAACGGTTGACATCTCTGTTCTCTGTTACTTGCGAGCAGACGCTCATATATCTGGGCAGTTTGTTCGTTACATTCTTCATTTTGCTGGTAGTTCGCCAGCTTGTAAAGCAGCGGAGACCCCGAGGGTTTCCCCCTGGACCGACACCTTTACCCATAATAGGGAATATTCTGTCCCTAGCCACAGAGCCTCACGTCTACATGAAGAGGCAGAGTGACATCCACGGACAGATTTTCAGTCTAGACCTGGGAGGAATCTCGACTGTTATTCTAAATGGTTATGATGCCATTAAAGAGTGCCTATATCACCAAAGCGAGGTTTTTGCAGA…
>i1_LQ_sample47d422|c382954/f1p0/1711
ACACACAGTTAGCCATCGGGCTGGTCAATATGGACTATGAGCCCAAGCGAGCCAAGAAGGGCTTTGTAAAGCGCTTGGTGTTCTCTAAATCTAGCCGGCGACAGGCAGACAAAAACAGTGTGTACCGTAGACCCCTTCACAATTTCCCCCTCTACCCACCTGACTACCTCATCCACCCAGAGAGACTCATCTACGACTATGTGGAGAAGGAAGTCAAGTTCCTGGGACACTTGACATGGGTGTCATGTTCCCTGAACCCATCGAGCAGAGACGAACTGCTGCAGCTTCTGGACACAGCCAGGAAACTGAGGGTTTTGCCTCTGAAGACCAGTGTGGAGCAGGACTGCATTCTCAGCCTGTCTGCTCGCTGTCTGCTGCTTACCTGGAGGGACAATGAAA…
>i2_LQ_sample47d422|c70013/f1p0/2607
ACTGCAGCGAAATCCAAAGTGTTTGAACAGTTTCCGTATATTTTATTTGTAGGGTAATAGACTATTAACAGGCTTTTTGAATGGATCTGCCCTGTCCAGAATGGGTTCTGTATGTCGAGCAGAAATGGACGGAACTGAAAACTGAAGGAATTGAGCGCTTCTGCGTTCTGACAGATATAGATGCCATATTCAACTACGGGCTGTCATTAATATGCCCAGAAGATCTCAACACTTTTTCCAGAATCTCTGAGAAGTACTCCGTTAAAAAGTCTCCCGAGAGGGCATCTGAATTTAGACAGAAGGGCAACCTCAGCTTCAAAGTGAAGGATTATACAACCGCAGCACTGTATTATTCACAGGGTGTTTGCCATGCTGACAAGAATACAGAAGAGCTATCGT…
>i1_LQ_sample47d422|c69944/f1p1/1629
GATGTAAACAGGAAAGCGCTGCTGTGACGTCAGCAGCTCCGCATCGAAGTGCACGCGCGAAGGGACGTGGGCAGCACACTAGATATCTCACAGTCAGGATGGCTCACATCACGCTGAATCAGTACCTGCAGCAGGTTCTGGAGGCCATCGAGACCAGAGACGGATCGTTCTGTGCAGAGATGCTGTCCTTCAAACATCCGCATGTGGCCAATCCTCGTCTGCAGCTGTCCAGTCCGGAGGAGAAGTGTCAGCAGCTGCTGGAGCCTCCGTATGATGAGATGGTGGCGGCTCATCTCAGATGCACGTACACTGTGTCCAATCATGACTTCGTGGAGGCCTACAAATGCCAGACGGTGGTGGTTCAATCGTTTCTGAAAGCGTTCCAGGCTCATAAAGAGG…
>i1_LQ_sample47d422|c2722568/f1p0/1043
AATACATCGATATTCATAACAAACCCCAAGTTAATAATGTCATCTTTCACATCCGAATCAGACAGAAACGTATAACAAAGACATGATGCGATCCTACAGCCGAGATCTGAGTGGCGGACTCGAGAATGTTCCTATCTTGATTGAGAACAGCGTTCCCAAAGAGGCTTTCCCCAACTTTCAGTATGTGCCAGATAATGTACAAGGACCAGGCTGTGACCTTGATCCTAGTGCGGTGACCCTCCCGGGCTGCTCTTGTCGTGCCCGGTCCTGCCTGCCCGACAGCTGCCCCTGCCTGAGGTTTGGCCAGATGTATGACAGCATGGGACGTCTGAACCAACAGCGAGAGGACGGCGGCTACAGCAGGCCTGTCTTCGAGTGCAATGTCTTATGCGCATGCAG…
>i1_LQ_sample47d422|c1065386/f1p0/1600
CATCAAGGGTGGTGTTTAGAAAGTATCTCCAGGATTATCAAGATACAGCTTCCAGCCTACCTCAAGAAACTGCCCCTTCCAGAAACAATCGGCGGCTTTTTGAGCCTCACAGTTTCAGAGTGGCTGCGGCTCCTACCGTTATTGGGCATTTTGGCTCTGTTGGGATATCTGACCGTCCGGCCCTTCCTACCCAAGAAGAAAAATCAAAAAGACAGTCTAATAAATCTGAAGATCCAAAAAGAAAACCCTAAAGTGGTGAATGAGATCGACATCGAGGACCTGAGGACTCCAAATGTTTGCTACTGCCGCTGCTGGCGATCTAAAACGTTTCCTGTTTGCGATAAATCGCACATAAAACACAACGAGCTGACAGGAGACAACGTTGGTCCACTTATTCTT…
>i1_LQ_sample47d422|c216703/f1p0/1063
GCTGTTGACAGATACAGACAATAAATAAATACATTCTCTGGAAGATTAAGAGTCGTTAACTTTACATTAATACTTTACTCTAACATCTTTATCATGTATATGATAATAAATCGCAGACTGAATGTCTACAATGTGTTTCTTCAGATCAGATTCATCGATGTTTGAATAAAGTTTTTCAAATTAAAAGAACATGGCCGCTTCCGTAACGCGCCGCTTGTAGTGTTTTATAACAAAGTCTTTAGTCTTTGCTTATCAGAGAAATAATAGATGTGACGGTCAGTTAAATTTTCATCCAGCCAAAAGATATTTGCTCCATCTGAAGTGAGGATGAGTCGCTCCACCATCCTCCTGCAGCAGATGACCTTATTCGTGACAGTAGTGACCGGTGGCGGATGCGCT…
>i1_LQ_sample47d422|c285313/f1p0/1165
GCTGTATGATTGCTCTGCTAACAAGCAGGCTATGTTAGTGGGCTTTTTGCAGTGTATTTGCGGGGTGTTTTGAACGTGTAAAACGGGGACATTTCCGAAGACATCTCGAGTGGGAAACAGAACGTCAAAACCGGTTAACTAAATCTGGTCTGGAAAAGACGAAAAGATTTGATCTCTTTCTGGCAACACATTCACTCTACAGATTTTACTGACTGATTTCACTTTCAAAAATGAAACTTTTACATTCAGATGAGTTAAAACTTGCGGAGACTACTTTATATGCACATTTGCCTAAATCCATAAAGGTGTATGGATTTGTTTTCGCTATGAACCGAGGGAAACCACACACTTTAGAGGTATTGGTGGATACGTGGCCAGCTTTTACCACTATCGTTGTTC…
>i1_LQ_sample47d422|c105191/f1p0/1189
AGACGTCTAAGGATCTATTTCTGCTGCGCTCCTCACCTTCATGGACAGCACGGGACTTGAGTCTGTATGATTAGGTGCATCAGAATCTCTTTCGATAAAACTTAAAAAGTCAATCGTTTACATGCTGTGAGTTTTGCGTTAAGTGCACTTATGTGTTATTCTCGTTCTTATGAAGAAAATCCAGTTAGTGCTTATACTTCTCACCGGTGTCAGTCTGAACAAATCCTGGACATTTGTTCTGCCTCTGAACAGCAGATCTCGTAATTTGCCAGTTGATCTGTTCATCATATGTTGCGAGTCACAGTTTGGATACCAACGCAGGACTTTATACATTTCAACGGGAAAACCTGATTTTTCTTTTTTAAATCTTTGCAAATTACAAAAACAAAAAAAAATTGT…
>i0_HQ_sample47d422|c22335/f3p0/811
ACAGATGTGAAGAAGGACCCTTATACTAAATTAAGGATCAGTCGAATACATTGGCGAATTATTTGAATTTAGTTGATTTAGTAGCCTAATGAAAAGTGTCTGTTTGCTAAAGTAGTAAGTGATTTATACCGTAGTCGGTTTGTGTCGCGTGTCAGTTTCAGTCTGGCGGAACTGGCTCGAGATGGCAGACGAGGCTCTCTTTCAGTTCCTGCACAGTGAAATTATTCAGTATGTCAACAGTGCAGAAACTGGGGGATCGGAGAATGGACGATGTGTTTCTAAACTTGAGAACATGGGGTTTCGTGTGGGACAAGGACTTGTTGAGAGGTTTACCAAAGACACGCCACGTTTTAAAGATGAGCTTGATGTGATGAAGTTTATCTGCAAAGATTTCTGGAC…
